# Supplementary material for: In silico and in vitro analyses for the improved diagnosis of bacterial meningitis
Source: Front Microbiol. 2025 Sep 26;16:1655490. doi: 10.3389/fmicb.2025.1655490 (PMC12511035; doi:10.3389/fmicb.2025.1655490)
Supplement: Supplementary file 5 [file Table_5.xlsx]

## Sheet: H_influenzae_1964
			Table S5: ANI results for the genomes analysed
			The study's genome databases were subjected to a species validation analysis. ANI results >95% to the nearest type strain genome indicate species membership, thereby confirming the correct taxonomic assignment of the study's genomes
Database	Isolate Id (PubMLST Haemophilus influenzae)	Isolate Name	Isolate Species	Contigs	Total length	Isolate Id for Type Strain (Multispecies DB)	Name (Type Strain)	Species (Type Strain)	GenBank or ENA accession (Type Strain)	ANI (%)	Coverage (%)
PubMLST Haemophilus influenzae	2349	CCUG_4851	Haemophilus influenzae	293	1726166	213709	NCTC8143	Haemophilus influenzae	GCA_001457655.1	97.4698	95.1501
PubMLST Haemophilus influenzae	2350	CCUG_6876	Haemophilus influenzae	194	1767745	213709	NCTC8143	Haemophilus influenzae	GCA_001457655.1	95.4004	93.456
PubMLST Haemophilus influenzae	2351	CCUG_6877	Haemophilus influenzae	181	1778758	213709	NCTC8143	Haemophilus influenzae	GCA_001457655.1	95.1612	92.7856
PubMLST Haemophilus influenzae	2352	CCUG_7317	Haemophilus influenzae	468	1716330	213709	NCTC8143	Haemophilus influenzae	GCA_001457655.1	97.1509	94.051
PubMLST Haemophilus influenzae	2353	CCUG_33775	Haemophilus influenzae	94	1914942	213709	NCTC8143	Haemophilus influenzae	GCA_001457655.1	97.3381	88.1072
PubMLST Haemophilus influenzae	2355	H17	Haemophilus influenzae	178	1843193	213709	NCTC8143	Haemophilus influenzae	GCA_001457655.1	94.8169	86.5065
PubMLST Haemophilus influenzae	2356	H30	Haemophilus influenzae	109	1818390	213709	NCTC8143	Haemophilus influenzae	GCA_001457655.1	94.7156	88.8689
PubMLST Haemophilus influenzae	2357	H32	Haemophilus influenzae	250	1798831	213709	NCTC8143	Haemophilus influenzae	GCA_001457655.1	94.7334	87.7083
PubMLST Haemophilus influenzae	2358	H39	Haemophilus influenzae	144	1817827	213709	NCTC8143	Haemophilus influenzae	GCA_001457655.1	94.7449	89.1344
PubMLST Haemophilus influenzae	2360	HK_266	Haemophilus influenzae	45	1803378	213709	NCTC8143	Haemophilus influenzae	GCA_001457655.1	98.2677	97.084
PubMLST Haemophilus influenzae	2361	HK_272	Haemophilus influenzae	107	1776025	213709	NCTC8143	Haemophilus influenzae	GCA_001457655.1	97.2774	95.6364
PubMLST Haemophilus influenzae	2362	HK_284	Haemophilus influenzae	137	1761961	213709	NCTC8143	Haemophilus influenzae	GCA_001457655.1	97.3375	95.0192
PubMLST Haemophilus influenzae	2363	HK_287	Haemophilus influenzae	215	1781833	213709	NCTC8143	Haemophilus influenzae	GCA_001457655.1	99.4508	99.7967
PubMLST Haemophilus influenzae	2364	HK_288	Haemophilus influenzae	329	1788411	213709	NCTC8143	Haemophilus influenzae	GCA_001457655.1	99.4813	97.4771
PubMLST Haemophilus influenzae	2365	HK_292	Haemophilus influenzae	335	1721158	213709	NCTC8143	Haemophilus influenzae	GCA_001457655.1	97.1454	96.1446
PubMLST Haemophilus influenzae	2366	HK_369	Haemophilus influenzae	336	1767419	213709	NCTC8143	Haemophilus influenzae	GCA_001457655.1	96.737	91.3636
PubMLST Haemophilus influenzae	2367	HK_397	Haemophilus influenzae	274	1773803	213709	NCTC8143	Haemophilus influenzae	GCA_001457655.1	97.3183	91.9214
PubMLST Haemophilus influenzae	2368	HK_391	Haemophilus influenzae	213	1752614	213709	NCTC8143	Haemophilus influenzae	GCA_001457655.1	95.3424	92.9167
PubMLST Haemophilus influenzae	2369	HK_635	Haemophilus influenzae	144	1794143	213709	NCTC8143	Haemophilus influenzae	GCA_001457655.1	97.3006	92.3792
PubMLST Haemophilus influenzae	2463	4642-1	Haemophilus influenzae	113	1909692	213709	NCTC8143	Haemophilus influenzae	GCA_001457655.1	97.2878	90.1153
PubMLST Haemophilus influenzae	2464	4643-2	Haemophilus influenzae	330	2014059	213709	NCTC8143	Haemophilus influenzae	GCA_001457655.1	97.3028	89.4737
PubMLST Haemophilus influenzae	3114	4644-3	Haemophilus influenzae	110	1908741	213709	NCTC8143	Haemophilus influenzae	GCA_001457655.1	97.2611	89.9671
PubMLST Haemophilus influenzae	3115	4645-4	Haemophilus influenzae	226	1965464	213709	NCTC8143	Haemophilus influenzae	GCA_001457655.1	97.2861	89.198
PubMLST Haemophilus influenzae	3203	H00-0045	Haemophilus influenzae	38	1843026	213709	NCTC8143	Haemophilus influenzae	GCA_001457655.1	98.8337	95.8541
PubMLST Haemophilus influenzae	3204	H00-0081	Haemophilus influenzae	59	1895769	213709	NCTC8143	Haemophilus influenzae	GCA_001457655.1	97.2535	90.671
PubMLST Haemophilus influenzae	3205	H00-0111r	Haemophilus influenzae	25	1800652	213709	NCTC8143	Haemophilus influenzae	GCA_001457655.1	98.2355	97.4576
PubMLST Haemophilus influenzae	3206	H00-0128r	Haemophilus influenzae	52	1836050	213709	NCTC8143	Haemophilus influenzae	GCA_001457655.1	97.1474	92.5801
PubMLST Haemophilus influenzae	3207	H07-0022	Haemophilus influenzae	40	1864107	213709	NCTC8143	Haemophilus influenzae	GCA_001457655.1	97.1026	90.7895
PubMLST Haemophilus influenzae	3208	H08-0116	Haemophilus influenzae	38	1851869	213709	NCTC8143	Haemophilus influenzae	GCA_001457655.1	98.1635	96.173
PubMLST Haemophilus influenzae	3209	H08-0130	Haemophilus influenzae	38	1921475	213709	NCTC8143	Haemophilus influenzae	GCA_001457655.1	98.2384	92.6868
PubMLST Haemophilus influenzae	3210	H08-0145	Haemophilus influenzae	35	1912341	213709	NCTC8143	Haemophilus influenzae	GCA_001457655.1	97.1372	90.3537
PubMLST Haemophilus influenzae	3211	H08-0160	Haemophilus influenzae	42	1836312	213709	NCTC8143	Haemophilus influenzae	GCA_001457655.1	97.2164	95.4698
PubMLST Haemophilus influenzae	3212	H08-0165	Haemophilus influenzae	46	1801387	213709	NCTC8143	Haemophilus influenzae	GCA_001457655.1	97.238	93.1507
PubMLST Haemophilus influenzae	3213	H08-0172	Haemophilus influenzae	25	1912021	213709	NCTC8143	Haemophilus influenzae	GCA_001457655.1	97.3457	90.461
PubMLST Haemophilus influenzae	3214	H08-0252	Haemophilus influenzae	34	1873386	213709	NCTC8143	Haemophilus influenzae	GCA_001457655.1	98.2187	95.6026
PubMLST Haemophilus influenzae	3215	H09-0022	Haemophilus influenzae	20	1812818	213709	NCTC8143	Haemophilus influenzae	GCA_001457655.1	97.2723	91.7923
PubMLST Haemophilus influenzae	3216	H09-0036	Haemophilus influenzae	35	1829280	213709	NCTC8143	Haemophilus influenzae	GCA_001457655.1	99.043	99.1625
PubMLST Haemophilus influenzae	3217	H09-0103	Haemophilus influenzae	46	1998467	213709	NCTC8143	Haemophilus influenzae	GCA_001457655.1	97.1711	87.5385
PubMLST Haemophilus influenzae	3218	H10-0005	Haemophilus influenzae	16	1844670	213709	NCTC8143	Haemophilus influenzae	GCA_001457655.1	97.2619	90.625
PubMLST Haemophilus influenzae	3219	H10-0099	Haemophilus influenzae	21	1826597	213709	NCTC8143	Haemophilus influenzae	GCA_001457655.1	97.0578	93.1667
PubMLST Haemophilus influenzae	3220	H10-0103	Haemophilus influenzae	59	1829179	213709	NCTC8143	Haemophilus influenzae	GCA_001457655.1	98.1941	97.2927
PubMLST Haemophilus influenzae	3221	H10-0108	Haemophilus influenzae	40	1911328	213709	NCTC8143	Haemophilus influenzae	GCA_001457655.1	97.1915	90.1613
PubMLST Haemophilus influenzae	3222	H10-0154	Haemophilus influenzae	27	1818713	213709	NCTC8143	Haemophilus influenzae	GCA_001457655.1	98.3266	96.4765
PubMLST Haemophilus influenzae	3223	H10-0168	Haemophilus influenzae	44	1891668	213709	NCTC8143	Haemophilus influenzae	GCA_001457655.1	97.2169	91.3043
PubMLST Haemophilus influenzae	3224	H11-0089	Haemophilus influenzae	27	1809903	213709	NCTC8143	Haemophilus influenzae	GCA_001457655.1	97.0971	93.9292
PubMLST Haemophilus influenzae	3225	H12-0058	Haemophilus influenzae	22	1786110	213709	NCTC8143	Haemophilus influenzae	GCA_001457655.1	97.2547	95.2381
PubMLST Haemophilus influenzae	3226	H13-0205	Haemophilus influenzae	31	1923590	213709	NCTC8143	Haemophilus influenzae	GCA_001457655.1	97.2609	86.9634
PubMLST Haemophilus influenzae	3227	H13-0207	Haemophilus influenzae	38	1791438	213709	NCTC8143	Haemophilus influenzae	GCA_001457655.1	97.4212	93.3333
PubMLST Haemophilus influenzae	3228	H14-0023	Haemophilus influenzae	38	1858150	213709	NCTC8143	Haemophilus influenzae	GCA_001457655.1	98.1647	94.3987
PubMLST Haemophilus influenzae	3229	H14-0091	Haemophilus influenzae	38	1789649	213709	NCTC8143	Haemophilus influenzae	GCA_001457655.1	97.278	95.3925
PubMLST Haemophilus influenzae	3230	H14-0168	Haemophilus influenzae	47	1962046	213709	NCTC8143	Haemophilus influenzae	GCA_001457655.1	97.1469	89.325
PubMLST Haemophilus influenzae	3231	H14-0189	Haemophilus influenzae	53	1933776	213709	NCTC8143	Haemophilus influenzae	GCA_001457655.1	97.0985	89.4231
PubMLST Haemophilus influenzae	3232	H14-0192	Haemophilus influenzae	28	1799882	213709	NCTC8143	Haemophilus influenzae	GCA_001457655.1	98.2621	97.2881
PubMLST Haemophilus influenzae	3233	H14-0194	Haemophilus influenzae	48	1797521	213709	NCTC8143	Haemophilus influenzae	GCA_001457655.1	97.4777	94.4923
PubMLST Haemophilus influenzae	3234	H14-0197	Haemophilus influenzae	42	1783880	213709	NCTC8143	Haemophilus influenzae	GCA_001457655.1	97.3042	95.0086
PubMLST Haemophilus influenzae	3235	H14-0201	Haemophilus influenzae	63	1846383	213709	NCTC8143	Haemophilus influenzae	GCA_001457655.1	99.2257	99.1511
PubMLST Haemophilus influenzae	3236	H14-0214	Haemophilus influenzae	36	1794051	213709	NCTC8143	Haemophilus influenzae	GCA_001457655.1	97.2071	94.8542
PubMLST Haemophilus influenzae	3237	H14-0217	Haemophilus influenzae	38	1889816	213709	NCTC8143	Haemophilus influenzae	GCA_001457655.1	97.2627	90.0974
PubMLST Haemophilus influenzae	3238	H16-0026	Haemophilus influenzae	40	1786682	213709	NCTC8143	Haemophilus influenzae	GCA_001457655.1	97.3431	94.3396
PubMLST Haemophilus influenzae	3239	H16-0036	Haemophilus influenzae	31	1878058	213709	NCTC8143	Haemophilus influenzae	GCA_001457655.1	97.9395	93.4853
PubMLST Haemophilus influenzae	3240	H16-0071	Haemophilus influenzae	22	1852128	213709	NCTC8143	Haemophilus influenzae	GCA_001457655.1	98.1552	95.082
PubMLST Haemophilus influenzae	3241	H16-0072	Haemophilus influenzae	55	1947528	213709	NCTC8143	Haemophilus influenzae	GCA_001457655.1	98.1388	91.7591
PubMLST Haemophilus influenzae	3242	H16-0079	Haemophilus influenzae	46	1928348	213709	NCTC8143	Haemophilus influenzae	GCA_001457655.1	97.1552	91.52
PubMLST Haemophilus influenzae	3243	H16-0080	Haemophilus influenzae	31	1800952	213709	NCTC8143	Haemophilus influenzae	GCA_001457655.1	98.253	97.619
PubMLST Haemophilus influenzae	3244	H16-0086	Haemophilus influenzae	41	1877997	213709	NCTC8143	Haemophilus influenzae	GCA_001457655.1	97.2483	91.5447
PubMLST Haemophilus influenzae	3245	H16-0097	Haemophilus influenzae	48	1953879	213709	NCTC8143	Haemophilus influenzae	GCA_001457655.1	97.3328	89.6226
PubMLST Haemophilus influenzae	3246	H16-0098	Haemophilus influenzae	29	1834280	213709	NCTC8143	Haemophilus influenzae	GCA_001457655.1	98.2806	98.01
PubMLST Haemophilus influenzae	3247	H16-0112	Haemophilus influenzae	24	1783104	213709	NCTC8143	Haemophilus influenzae	GCA_001457655.1	98.7997	97.7778
PubMLST Haemophilus influenzae	3248	H16-0132	Haemophilus influenzae	29	1816995	213709	NCTC8143	Haemophilus influenzae	GCA_001457655.1	98.0657	95.6229
PubMLST Haemophilus influenzae	3249	H16-0142	Haemophilus influenzae	33	1913061	213709	NCTC8143	Haemophilus influenzae	GCA_001457655.1	97.0559	89.7764
PubMLST Haemophilus influenzae	3250	H16-0208	Haemophilus influenzae	23	1902338	213709	NCTC8143	Haemophilus influenzae	GCA_001457655.1	97.2584	89.6
PubMLST Haemophilus influenzae	3251	H16-0259	Haemophilus influenzae	38	1851109	213709	NCTC8143	Haemophilus influenzae	GCA_001457655.1	97.1755	91.0596
PubMLST Haemophilus influenzae	3252	H16-0264	Haemophilus influenzae	43	1834625	213709	NCTC8143	Haemophilus influenzae	GCA_001457655.1	97.2859	93.4673
PubMLST Haemophilus influenzae	3253	H16-0301	Haemophilus influenzae	49	1973586	213709	NCTC8143	Haemophilus influenzae	GCA_001457655.1	99.1712	94.3396
PubMLST Haemophilus influenzae	3254	H16-0309	Haemophilus influenzae	20	1876143	213709	NCTC8143	Haemophilus influenzae	GCA_001457655.1	97.2974	93.538
PubMLST Haemophilus influenzae	3255	H16-0342	Haemophilus influenzae	37	1783689	213709	NCTC8143	Haemophilus influenzae	GCA_001457655.1	95.8278	91.9244
PubMLST Haemophilus influenzae	3256	H17-0113	Haemophilus influenzae	41	1846085	213709	NCTC8143	Haemophilus influenzae	GCA_001457655.1	98.6713	97.5042
PubMLST Haemophilus influenzae	3257	H17-0117	Haemophilus influenzae	40	1841910	213709	NCTC8143	Haemophilus influenzae	GCA_001457655.1	97.3416	94.1374
PubMLST Haemophilus influenzae	3275	93-0011	Haemophilus influenzae	31	1790803	213709	NCTC8143	Haemophilus influenzae	GCA_001457655.1	97.1136	94.8718
PubMLST Haemophilus influenzae	3285	LNP28854	Haemophilus influenzae	85	1843633	213709	NCTC8143	Haemophilus influenzae	GCA_001457655.1	98.0892	94.8276
PubMLST Haemophilus influenzae	3286	LNP28856	Haemophilus influenzae	24	1855312	213709	NCTC8143	Haemophilus influenzae	GCA_001457655.1	95.4538	89.8026
PubMLST Haemophilus influenzae	3287	LNP28866	Haemophilus influenzae	51	1895900	213709	NCTC8143	Haemophilus influenzae	GCA_001457655.1	97.1553	91.1765
PubMLST Haemophilus influenzae	3288	LNP28892	Haemophilus influenzae	39	1889157	213709	NCTC8143	Haemophilus influenzae	GCA_001457655.1	98.0582	94.9511
PubMLST Haemophilus influenzae	3289	LNP28898	Haemophilus influenzae	32	1866291	213709	NCTC8143	Haemophilus influenzae	GCA_001457655.1	97.0712	92.775
PubMLST Haemophilus influenzae	3290	LNP28917	Haemophilus influenzae	31	1835368	213709	NCTC8143	Haemophilus influenzae	GCA_001457655.1	98.264	95.1747
PubMLST Haemophilus influenzae	3291	LNP28918	Haemophilus influenzae	35	1865869	213709	NCTC8143	Haemophilus influenzae	GCA_001457655.1	97.2034	90.5941
PubMLST Haemophilus influenzae	3292	LNP28919	Haemophilus influenzae	27	1805700	213709	NCTC8143	Haemophilus influenzae	GCA_001457655.1	99.2159	99.4907
PubMLST Haemophilus influenzae	3293	LNP28920	Haemophilus influenzae	25	1873160	213709	NCTC8143	Haemophilus influenzae	GCA_001457655.1	97.1923	91.0423
PubMLST Haemophilus influenzae	3294	LNP28931	Haemophilus influenzae	54	1830466	213709	NCTC8143	Haemophilus influenzae	GCA_001457655.1	97.2501	92.3729
PubMLST Haemophilus influenzae	3295	LNP28933	Haemophilus influenzae	1361	2196038	213709	NCTC8143	Haemophilus influenzae	GCA_001457655.1	96.6224	87.108
PubMLST Haemophilus influenzae	3296	LNP28939	Haemophilus influenzae	34	1779795	213709	NCTC8143	Haemophilus influenzae	GCA_001457655.1	97.4326	93.5764
PubMLST Haemophilus influenzae	3297	LNP28945	Haemophilus influenzae	33	1776309	213709	NCTC8143	Haemophilus influenzae	GCA_001457655.1	97.2734	95.4939
PubMLST Haemophilus influenzae	3298	LNP28946	Haemophilus influenzae	42	1883817	213709	NCTC8143	Haemophilus influenzae	GCA_001457655.1	97.2284	92.2824
PubMLST Haemophilus influenzae	3299	LNP28952	Haemophilus influenzae	33	1831503	213709	NCTC8143	Haemophilus influenzae	GCA_001457655.1	98.1813	97.651
PubMLST Haemophilus influenzae	3300	LNP28957	Haemophilus influenzae	70	1743317	213709	NCTC8143	Haemophilus influenzae	GCA_001457655.1	97.2798	93.4307
PubMLST Haemophilus influenzae	3301	LNP28964	Haemophilus influenzae	61	1868326	213709	NCTC8143	Haemophilus influenzae	GCA_001457655.1	97.2811	90.6667
PubMLST Haemophilus influenzae	3302	LNP28965	Haemophilus influenzae	66	1836948	213709	NCTC8143	Haemophilus influenzae	GCA_001457655.1	98.089	94.6367
PubMLST Haemophilus influenzae	3303	LNP28969	Haemophilus influenzae	51	1921703	213709	NCTC8143	Haemophilus influenzae	GCA_001457655.1	97.0169	90.4685
PubMLST Haemophilus influenzae	3304	LNP28970	Haemophilus influenzae	47	1828319	213709	NCTC8143	Haemophilus influenzae	GCA_001457655.1	97.1364	93.2318
PubMLST Haemophilus influenzae	3305	LNP28972	Haemophilus influenzae	21	1808252	213709	NCTC8143	Haemophilus influenzae	GCA_001457655.1	95.3681	91.7647
PubMLST Haemophilus influenzae	3306	LNP28974	Haemophilus influenzae	69	2029954	213709	NCTC8143	Haemophilus influenzae	GCA_001457655.1	97.2415	85.8025
PubMLST Haemophilus influenzae	3307	LNP28976	Haemophilus influenzae	15	1807652	213709	NCTC8143	Haemophilus influenzae	GCA_001457655.1	95.4029	90.8027
PubMLST Haemophilus influenzae	3308	LNP28989	Haemophilus influenzae	66	1883431	213709	NCTC8143	Haemophilus influenzae	GCA_001457655.1	97.0065	93.5108
PubMLST Haemophilus influenzae	3309	LNP28993	Haemophilus influenzae	27	1804095	213709	NCTC8143	Haemophilus influenzae	GCA_001457655.1	99.2251	99.8302
PubMLST Haemophilus influenzae	3310	LNP28996	Haemophilus influenzae	38	1887563	213709	NCTC8143	Haemophilus influenzae	GCA_001457655.1	97.0566	90.5383
PubMLST Haemophilus influenzae	3311	LNP28998	Haemophilus influenzae	23	1890960	213709	NCTC8143	Haemophilus influenzae	GCA_001457655.1	95.2205	88.1029
PubMLST Haemophilus influenzae	3312	LNP29006	Haemophilus influenzae	27	1817045	213709	NCTC8143	Haemophilus influenzae	GCA_001457655.1	97.2825	92.2689
PubMLST Haemophilus influenzae	3313	LNP29010	Haemophilus influenzae	28	1873504	213709	NCTC8143	Haemophilus influenzae	GCA_001457655.1	97.2203	91.162
PubMLST Haemophilus influenzae	3314	LNP29013	Haemophilus influenzae	32	1867402	213709	NCTC8143	Haemophilus influenzae	GCA_001457655.1	97.1684	91.1038
PubMLST Haemophilus influenzae	3315	LNP29018	Haemophilus influenzae	29	1904062	213709	NCTC8143	Haemophilus influenzae	GCA_001457655.1	97.2263	92.283
PubMLST Haemophilus influenzae	3316	LNP29023	Haemophilus influenzae	29	1805956	213709	NCTC8143	Haemophilus influenzae	GCA_001457655.1	99.2119	99.8302
PubMLST Haemophilus influenzae	3317	LNP29026	Haemophilus influenzae	35	1869611	213709	NCTC8143	Haemophilus influenzae	GCA_001457655.1	97.3035	89.9836
PubMLST Haemophilus influenzae	3318	LNP29036	Haemophilus influenzae	37	1848145	213709	NCTC8143	Haemophilus influenzae	GCA_001457655.1	97.3066	94.1957
PubMLST Haemophilus influenzae	3319	LNP29042	Haemophilus influenzae	31	1796796	213709	NCTC8143	Haemophilus influenzae	GCA_001457655.1	98.1248	97.4446
PubMLST Haemophilus influenzae	3320	LNP29043	Haemophilus influenzae	40	1884337	213709	NCTC8143	Haemophilus influenzae	GCA_001457655.1	97.1294	92.4837
PubMLST Haemophilus influenzae	3321	LNP29044	Haemophilus influenzae	30	1872622	213709	NCTC8143	Haemophilus influenzae	GCA_001457655.1	97.2665	89.8527
PubMLST Haemophilus influenzae	3322	LNP29048	Haemophilus influenzae	25	1814885	213709	NCTC8143	Haemophilus influenzae	GCA_001457655.1	95.3653	91.7647
PubMLST Haemophilus influenzae	3323	LNP29050	Haemophilus influenzae	25	1817262	213709	NCTC8143	Haemophilus influenzae	GCA_001457655.1	98.7423	96.8013
PubMLST Haemophilus influenzae	3324	LNP29061	Haemophilus influenzae	35	1822073	213709	NCTC8143	Haemophilus influenzae	GCA_001457655.1	97.3186	93.4122
PubMLST Haemophilus influenzae	3325	LNP29066	Haemophilus influenzae	39	1861670	213709	NCTC8143	Haemophilus influenzae	GCA_001457655.1	97.2525	91.5423
PubMLST Haemophilus influenzae	3326	LNP29068	Haemophilus influenzae	42	1792038	213709	NCTC8143	Haemophilus influenzae	GCA_001457655.1	97.316	93.7824
PubMLST Haemophilus influenzae	3328	LNP29082	Haemophilus influenzae	33	1867267	213709	NCTC8143	Haemophilus influenzae	GCA_001457655.1	98.0916	95.9016
PubMLST Haemophilus influenzae	3329	LNP29083	Haemophilus influenzae	52	1886223	213709	NCTC8143	Haemophilus influenzae	GCA_001457655.1	95.559	88.9621
PubMLST Haemophilus influenzae	3330	LNP29091	Haemophilus influenzae	33	1834413	213709	NCTC8143	Haemophilus influenzae	GCA_001457655.1	98.6848	98.1544
PubMLST Haemophilus influenzae	3331	LNP29097	Haemophilus influenzae	92	1881069	213709	NCTC8143	Haemophilus influenzae	GCA_001457655.1	97.2477	92.1635
PubMLST Haemophilus influenzae	3332	LNP29099	Haemophilus influenzae	50	1801163	213709	NCTC8143	Haemophilus influenzae	GCA_001457655.1	97.1759	93.1034
PubMLST Haemophilus influenzae	3333	LNP29131	Haemophilus influenzae	43	1854939	213709	NCTC8143	Haemophilus influenzae	GCA_001457655.1	97.9524	95.3333
PubMLST Haemophilus influenzae	3334	LNP29132	Haemophilus influenzae	34	1800177	213709	NCTC8143	Haemophilus influenzae	GCA_001457655.1	97.1446	91.7808
PubMLST Haemophilus influenzae	3335	LNP29139	Haemophilus influenzae	22	1807758	213709	NCTC8143	Haemophilus influenzae	GCA_001457655.1	95.3458	91.5825
PubMLST Haemophilus influenzae	3336	LNP29143	Haemophilus influenzae	54	1838111	213709	NCTC8143	Haemophilus influenzae	GCA_001457655.1	97.3303	91.1864
PubMLST Haemophilus influenzae	3337	LNP29146	Haemophilus influenzae	48	1778859	213709	NCTC8143	Haemophilus influenzae	GCA_001457655.1	97.2955	94.4251
PubMLST Haemophilus influenzae	3338	LNP29147	Haemophilus influenzae	33	1768385	213709	NCTC8143	Haemophilus influenzae	GCA_001457655.1	98.8547	98.6111
PubMLST Haemophilus influenzae	3339	LNP29149	Haemophilus influenzae	57	1945874	213709	NCTC8143	Haemophilus influenzae	GCA_001457655.1	95.4933	87.0813
PubMLST Haemophilus influenzae	3340	LNP29150	Haemophilus influenzae	34	1855339	213709	NCTC8143	Haemophilus influenzae	GCA_001457655.1	97.0951	92.7152
PubMLST Haemophilus influenzae	3341	LNP29152	Haemophilus influenzae	24	1866364	213709	NCTC8143	Haemophilus influenzae	GCA_001457655.1	97.1256	91.8301
PubMLST Haemophilus influenzae	3342	LNP29159	Haemophilus influenzae	47	1785311	213709	NCTC8143	Haemophilus influenzae	GCA_001457655.1	97.2366	94.9653
PubMLST Haemophilus influenzae	3343	LNP29161	Haemophilus influenzae	63	1870485	213709	NCTC8143	Haemophilus influenzae	GCA_001457655.1	97.1194	91.0624
PubMLST Haemophilus influenzae	3344	LNP29189	Haemophilus influenzae	26	1820049	213709	NCTC8143	Haemophilus influenzae	GCA_001457655.1	97.3746	92.9412
PubMLST Haemophilus influenzae	3345	LNP29190	Haemophilus influenzae	14	1767911	213709	NCTC8143	Haemophilus influenzae	GCA_001457655.1	97.6138	93.9863
PubMLST Haemophilus influenzae	3346	LNP29194	Haemophilus influenzae	30	1837516	213709	NCTC8143	Haemophilus influenzae	GCA_001457655.1	97.368	90.3333
PubMLST Haemophilus influenzae	3347	LNP29197	Haemophilus influenzae	29	1781923	213709	NCTC8143	Haemophilus influenzae	GCA_001457655.1	97.3468	91.7384
PubMLST Haemophilus influenzae	3348	LNP29205	Haemophilus influenzae	25	1834015	213709	NCTC8143	Haemophilus influenzae	GCA_001457655.1	98.317	94.8419
PubMLST Haemophilus influenzae	3349	LNP29206	Haemophilus influenzae	44	1868799	213709	NCTC8143	Haemophilus influenzae	GCA_001457655.1	98.5666	97.3554
PubMLST Haemophilus influenzae	3350	LNP29207	Haemophilus influenzae	53	1918575	213709	NCTC8143	Haemophilus influenzae	GCA_001457655.1	97.1297	92.0455
PubMLST Haemophilus influenzae	3351	LNP29208	Haemophilus influenzae	45	1893835	213709	NCTC8143	Haemophilus influenzae	GCA_001457655.1	98.1812	92.7869
PubMLST Haemophilus influenzae	3352	LNP29213	Haemophilus influenzae	47	1851701	213709	NCTC8143	Haemophilus influenzae	GCA_001457655.1	97.2044	92.6174
PubMLST Haemophilus influenzae	3353	LNP29216	Haemophilus influenzae	27	1770306	213709	NCTC8143	Haemophilus influenzae	GCA_001457655.1	95.855	91.7526
PubMLST Haemophilus influenzae	3354	LNP29220	Haemophilus influenzae	26	1835692	213709	NCTC8143	Haemophilus influenzae	GCA_001457655.1	95.3025	90.2318
PubMLST Haemophilus influenzae	3355	LNP29221	Haemophilus influenzae	23	1809654	213709	NCTC8143	Haemophilus influenzae	GCA_001457655.1	98.9999	98.145
PubMLST Haemophilus influenzae	3356	LNP29227	Haemophilus influenzae	29	1833704	213709	NCTC8143	Haemophilus influenzae	GCA_001457655.1	97.3136	90.9699
PubMLST Haemophilus influenzae	3357	LNP29228	Haemophilus influenzae	34	1767583	213709	NCTC8143	Haemophilus influenzae	GCA_001457655.1	95.849	90.9879
PubMLST Haemophilus influenzae	3358	LNP29229	Haemophilus influenzae	21	1805220	213709	NCTC8143	Haemophilus influenzae	GCA_001457655.1	95.4259	90.8938
PubMLST Haemophilus influenzae	3359	LNP29230	Haemophilus influenzae	36	1835043	213709	NCTC8143	Haemophilus influenzae	GCA_001457655.1	97.1069	93.2773
PubMLST Haemophilus influenzae	3360	LNP29231	Haemophilus influenzae	56	1985593	213709	NCTC8143	Haemophilus influenzae	GCA_001457655.1	98.2466	88.9937
PubMLST Haemophilus influenzae	3361	LNP29232	Haemophilus influenzae	58	1817772	213709	NCTC8143	Haemophilus influenzae	GCA_001457655.1	97.4889	94.1781
PubMLST Haemophilus influenzae	3362	LNP29235	Haemophilus influenzae	37	1771145	213709	NCTC8143	Haemophilus influenzae	GCA_001457655.1	97.3402	95.288
PubMLST Haemophilus influenzae	3363	LNP29236	Haemophilus influenzae	30	1804158	213709	NCTC8143	Haemophilus influenzae	GCA_001457655.1	99.213	99.6604
PubMLST Haemophilus influenzae	3364	LNP29237	Haemophilus influenzae	32	1840750	213709	NCTC8143	Haemophilus influenzae	GCA_001457655.1	97.3369	91.6388
PubMLST Haemophilus influenzae	3365	LNP29240	Haemophilus influenzae	42	1837415	213709	NCTC8143	Haemophilus influenzae	GCA_001457655.1	97.1458	90.7563
PubMLST Haemophilus influenzae	3366	LNP29245	Haemophilus influenzae	56	1921816	213709	NCTC8143	Haemophilus influenzae	GCA_001457655.1	99.2011	95.9416
PubMLST Haemophilus influenzae	3367	LNP29246	Haemophilus influenzae	41	1892361	213709	NCTC8143	Haemophilus influenzae	GCA_001457655.1	98.1537	93.6275
PubMLST Haemophilus influenzae	3368	LNP29247	Haemophilus influenzae	48	1853228	213709	NCTC8143	Haemophilus influenzae	GCA_001457655.1	98.0409	94.958
PubMLST Haemophilus influenzae	3369	LNP29259	Haemophilus influenzae	48	1780510	213709	NCTC8143	Haemophilus influenzae	GCA_001457655.1	97.4741	94.3958
PubMLST Haemophilus influenzae	3370	LNP29260	Haemophilus influenzae	40	1753761	213709	NCTC8143	Haemophilus influenzae	GCA_001457655.1	97.4683	94.8673
PubMLST Haemophilus influenzae	3371	LNP29272	Haemophilus influenzae	50	1964299	213709	NCTC8143	Haemophilus influenzae	GCA_001457655.1	99.1632	94.2948
PubMLST Haemophilus influenzae	3372	LNP29273	Haemophilus influenzae	82	1938837	213709	NCTC8143	Haemophilus influenzae	GCA_001457655.1	97.1731	88.3607
PubMLST Haemophilus influenzae	3373	LNP29276	Haemophilus influenzae	109	2571025	213709	NCTC8143	Haemophilus influenzae	GCA_001457655.1	98.0943	68.6104
PubMLST Haemophilus influenzae	3374	LNP29277	Haemophilus influenzae	33	1879009	213709	NCTC8143	Haemophilus influenzae	GCA_001457655.1	98.3368	95.5882
PubMLST Haemophilus influenzae	3375	LNP29283	Haemophilus influenzae	33	1835744	213709	NCTC8143	Haemophilus influenzae	GCA_001457655.1	98.3306	94.4816
PubMLST Haemophilus influenzae	3376	LNP29285	Haemophilus influenzae	35	1847456	213709	NCTC8143	Haemophilus influenzae	GCA_001457655.1	98.0369	95.8403
PubMLST Haemophilus influenzae	3377	LNP29286	Haemophilus influenzae	22	1794847	213709	NCTC8143	Haemophilus influenzae	GCA_001457655.1	98.1588	96.6044
PubMLST Haemophilus influenzae	3378	LNP29287	Haemophilus influenzae	27	1830424	213709	NCTC8143	Haemophilus influenzae	GCA_001457655.1	98.2946	98.1605
PubMLST Haemophilus influenzae	3379	LNP29294	Haemophilus influenzae	27	1803893	213709	NCTC8143	Haemophilus influenzae	GCA_001457655.1	99.0329	98.3051
PubMLST Haemophilus influenzae	3380	LNP29295	Haemophilus influenzae	38	1786059	213709	NCTC8143	Haemophilus influenzae	GCA_001457655.1	97.2388	93.9446
PubMLST Haemophilus influenzae	3381	LNP29298	Haemophilus influenzae	35	1855014	213709	NCTC8143	Haemophilus influenzae	GCA_001457655.1	97.9359	96.1921
PubMLST Haemophilus influenzae	3382	LNP29299	Haemophilus influenzae	33	1874078	213709	NCTC8143	Haemophilus influenzae	GCA_001457655.1	97.039	93.1148
PubMLST Haemophilus influenzae	3383	LNP29306	Haemophilus influenzae	35	1795032	213709	NCTC8143	Haemophilus influenzae	GCA_001457655.1	95.4395	92.1233
PubMLST Haemophilus influenzae	3384	LNP29308	Haemophilus influenzae	46	1879523	213709	NCTC8143	Haemophilus influenzae	GCA_001457655.1	97.0797	92.4217
PubMLST Haemophilus influenzae	3385	LNP29312	Haemophilus influenzae	27	1820211	213709	NCTC8143	Haemophilus influenzae	GCA_001457655.1	97.2874	92.2819
PubMLST Haemophilus influenzae	3386	LNP29313	Haemophilus influenzae	28	1767485	213709	NCTC8143	Haemophilus influenzae	GCA_001457655.1	98.9225	98.0936
PubMLST Haemophilus influenzae	3387	LNP29329	Haemophilus influenzae	48	1871343	213709	NCTC8143	Haemophilus influenzae	GCA_001457655.1	97.2038	90.6977
PubMLST Haemophilus influenzae	3388	LNP29338	Haemophilus influenzae	27	1775540	213709	NCTC8143	Haemophilus influenzae	GCA_001457655.1	97.1156	93.7931
PubMLST Haemophilus influenzae	3389	LNP29355	Haemophilus influenzae	42	1756510	213709	NCTC8143	Haemophilus influenzae	GCA_001457655.1	95.8686	92.4296
PubMLST Haemophilus influenzae	3391	LNP29365	Haemophilus influenzae	37	1847073	213709	NCTC8143	Haemophilus influenzae	GCA_001457655.1	97.4276	92.0133
PubMLST Haemophilus influenzae	3392	LNP29374	Haemophilus influenzae	48	1868375	213709	NCTC8143	Haemophilus influenzae	GCA_001457655.1	97.2535	92.7032
PubMLST Haemophilus influenzae	3393	LNP29377	Haemophilus influenzae	22	1852809	213709	NCTC8143	Haemophilus influenzae	GCA_001457655.1	95.3925	91.7898
PubMLST Haemophilus influenzae	3394	LNP29378	Haemophilus influenzae	13	1807807	213709	NCTC8143	Haemophilus influenzae	GCA_001457655.1	95.4385	90.9699
PubMLST Haemophilus influenzae	3395	LNP29379	Haemophilus influenzae	32	1818781	213709	NCTC8143	Haemophilus influenzae	GCA_001457655.1	97.3976	93.2546
PubMLST Haemophilus influenzae	3396	LNP29382	Haemophilus influenzae	36	1819400	213709	NCTC8143	Haemophilus influenzae	GCA_001457655.1	97.34	92.2034
PubMLST Haemophilus influenzae	3398	LNP29389	Haemophilus influenzae	84	1862222	213709	NCTC8143	Haemophilus influenzae	GCA_001457655.1	97.2354	92.637
PubMLST Haemophilus influenzae	3399	LNP29390	Haemophilus influenzae	42	1864109	213709	NCTC8143	Haemophilus influenzae	GCA_001457655.1	98.3023	92.053
PubMLST Haemophilus influenzae	3400	LNP29394	Haemophilus influenzae	44	1814819	213709	NCTC8143	Haemophilus influenzae	GCA_001457655.1	97.2636	94.2078
PubMLST Haemophilus influenzae	3401	LNP29397	Haemophilus influenzae	254	1905302	213709	NCTC8143	Haemophilus influenzae	GCA_001457655.1	98.2178	92.6499
PubMLST Haemophilus influenzae	3402	LNP29399	Haemophilus influenzae	40	1864807	213709	NCTC8143	Haemophilus influenzae	GCA_001457655.1	98.1196	95.7025
PubMLST Haemophilus influenzae	3403	LNP29403	Haemophilus influenzae	17	1805831	213709	NCTC8143	Haemophilus influenzae	GCA_001457655.1	95.3709	91.2458
PubMLST Haemophilus influenzae	3404	LNP29404	Haemophilus influenzae	51	1858053	213709	NCTC8143	Haemophilus influenzae	GCA_001457655.1	97.3278	92.6421
PubMLST Haemophilus influenzae	3405	LNP29405	Haemophilus influenzae	39	1762785	213709	NCTC8143	Haemophilus influenzae	GCA_001457655.1	97.1987	94.0455
PubMLST Haemophilus influenzae	3406	LNP29406	Haemophilus influenzae	41	1858529	213709	NCTC8143	Haemophilus influenzae	GCA_001457655.1	97.2755	90.8638
PubMLST Haemophilus influenzae	3407	LNP29407	Haemophilus influenzae	68	1846489	213709	NCTC8143	Haemophilus influenzae	GCA_001457655.1	97.2778	89.9145
PubMLST Haemophilus influenzae	3408	LNP29415	Haemophilus influenzae	36	1781148	213709	NCTC8143	Haemophilus influenzae	GCA_001457655.1	97.25	95.5017
PubMLST Haemophilus influenzae	3409	LNP29418	Haemophilus influenzae	31	1837615	213709	NCTC8143	Haemophilus influenzae	GCA_001457655.1	95.308	91.3189
PubMLST Haemophilus influenzae	3410	LNP29419	Haemophilus influenzae	17	1809798	213709	NCTC8143	Haemophilus influenzae	GCA_001457655.1	97.17	92.4623
PubMLST Haemophilus influenzae	3411	LNP29420	Haemophilus influenzae	70	1816366	213709	NCTC8143	Haemophilus influenzae	GCA_001457655.1	98.0228	95.4783
PubMLST Haemophilus influenzae	3412	LNP29423	Haemophilus influenzae	27	1771789	213709	NCTC8143	Haemophilus influenzae	GCA_001457655.1	99.1046	99.1364
PubMLST Haemophilus influenzae	3413	LNP29424	Haemophilus influenzae	40	1839923	213709	NCTC8143	Haemophilus influenzae	GCA_001457655.1	97.2498	91.2752
PubMLST Haemophilus influenzae	3414	LNP29426	Haemophilus influenzae	35	1786299	213709	NCTC8143	Haemophilus influenzae	GCA_001457655.1	97.3521	95.189
PubMLST Haemophilus influenzae	3415	LNP29431	Haemophilus influenzae	27	1835802	213709	NCTC8143	Haemophilus influenzae	GCA_001457655.1	97.368	90.5
PubMLST Haemophilus influenzae	3416	LNP29434	Haemophilus influenzae	24	1896280	213709	NCTC8143	Haemophilus influenzae	GCA_001457655.1	98.1617	92.6045
PubMLST Haemophilus influenzae	3417	LNP29437	Haemophilus influenzae	48	1919760	213709	NCTC8143	Haemophilus influenzae	GCA_001457655.1	97.1332	91.2763
PubMLST Haemophilus influenzae	3418	LNP29440	Haemophilus influenzae	19	1802314	213709	NCTC8143	Haemophilus influenzae	GCA_001457655.1	95.4072	91.3851
PubMLST Haemophilus influenzae	3419	LNP29441	Haemophilus influenzae	35	1807966	213709	NCTC8143	Haemophilus influenzae	GCA_001457655.1	97.1416	93.3333
PubMLST Haemophilus influenzae	3420	LNP29443	Haemophilus influenzae	19	1805903	213709	NCTC8143	Haemophilus influenzae	GCA_001457655.1	95.3857	92.2559
PubMLST Haemophilus influenzae	3421	LNP29445	Haemophilus influenzae	21	1806538	213709	NCTC8143	Haemophilus influenzae	GCA_001457655.1	95.3995	91.7508
PubMLST Haemophilus influenzae	3422	LNP29446	Haemophilus influenzae	33	1808770	213709	NCTC8143	Haemophilus influenzae	GCA_001457655.1	97.1579	93.039
PubMLST Haemophilus influenzae	3423	LNP29447	Haemophilus influenzae	51	1940194	213709	NCTC8143	Haemophilus influenzae	GCA_001457655.1	99.1101	95.5343
PubMLST Haemophilus influenzae	3424	LNP29455	Haemophilus influenzae	48	1816883	213709	NCTC8143	Haemophilus influenzae	GCA_001457655.1	97.2219	93.1741
PubMLST Haemophilus influenzae	3425	LNP29456	Haemophilus influenzae	43	1860265	213709	NCTC8143	Haemophilus influenzae	GCA_001457655.1	97.3545	92.7032
PubMLST Haemophilus influenzae	3426	LNP29475	Haemophilus influenzae	66	1896216	213709	NCTC8143	Haemophilus influenzae	GCA_001457655.1	97.185	91.7219
PubMLST Haemophilus influenzae	3427	LNP29476	Haemophilus influenzae	38	1854010	213709	NCTC8143	Haemophilus influenzae	GCA_001457655.1	95.3297	92.2056
PubMLST Haemophilus influenzae	3428	LNP29480	Haemophilus influenzae	36	1776251	213709	NCTC8143	Haemophilus influenzae	GCA_001457655.1	97.3245	95.122
PubMLST Haemophilus influenzae	3429	LNP29481	Haemophilus influenzae	47	1917685	213709	NCTC8143	Haemophilus influenzae	GCA_001457655.1	97.2711	88.6548
PubMLST Haemophilus influenzae	3430	LNP29484	Haemophilus influenzae	19	1781409	213709	NCTC8143	Haemophilus influenzae	GCA_001457655.1	98.3612	97.4403
PubMLST Haemophilus influenzae	3431	LNP29485	Haemophilus influenzae	31	1853972	213709	NCTC8143	Haemophilus influenzae	GCA_001457655.1	97.3634	92.0661
PubMLST Haemophilus influenzae	3432	LNP29486	Haemophilus influenzae	28	1773656	213709	NCTC8143	Haemophilus influenzae	GCA_001457655.1	97.3573	94.4637
PubMLST Haemophilus influenzae	3433	LNP29497	Haemophilus influenzae	42	1772780	213709	NCTC8143	Haemophilus influenzae	GCA_001457655.1	97.3062	95.7968
PubMLST Haemophilus influenzae	3434	LNP29501	Haemophilus influenzae	40	1768680	213709	NCTC8143	Haemophilus influenzae	GCA_001457655.1	97.3726	94.7368
PubMLST Haemophilus influenzae	3435	LNP29505	Haemophilus influenzae	28	1835057	213709	NCTC8143	Haemophilus influenzae	GCA_001457655.1	98.2352	94.8247
PubMLST Haemophilus influenzae	3436	LNP29506	Haemophilus influenzae	34	1859656	213709	NCTC8143	Haemophilus influenzae	GCA_001457655.1	97.2696	91.2829
PubMLST Haemophilus influenzae	3437	LNP29508	Haemophilus influenzae	39	1810447	213709	NCTC8143	Haemophilus influenzae	GCA_001457655.1	98.8171	98.1261
PubMLST Haemophilus influenzae	3438	LNP29509	Haemophilus influenzae	47	1779700	213709	NCTC8143	Haemophilus influenzae	GCA_001457655.1	97.3391	93.3333
PubMLST Haemophilus influenzae	3439	LNP29519	Haemophilus influenzae	44	1908486	213709	NCTC8143	Haemophilus influenzae	GCA_001457655.1	97.0652	89.6104
PubMLST Haemophilus influenzae	3440	LNP29520	Haemophilus influenzae	41	1868111	213709	NCTC8143	Haemophilus influenzae	GCA_001457655.1	97.1785	91.0596
PubMLST Haemophilus influenzae	3441	LNP29522	Haemophilus influenzae	28	1865635	213709	NCTC8143	Haemophilus influenzae	GCA_001457655.1	98.1373	96.2357
PubMLST Haemophilus influenzae	3442	LNP29527	Haemophilus influenzae	26	1882921	213709	NCTC8143	Haemophilus influenzae	GCA_001457655.1	97.3975	89.1234
PubMLST Haemophilus influenzae	3443	LNP29532	Haemophilus influenzae	66	1802889	213709	NCTC8143	Haemophilus influenzae	GCA_001457655.1	97.4503	94.0559
PubMLST Haemophilus influenzae	3444	LNP29534	Haemophilus influenzae	65	1835777	213709	NCTC8143	Haemophilus influenzae	GCA_001457655.1	97.2081	90.7534
PubMLST Haemophilus influenzae	3445	LNP29535	Haemophilus influenzae	27	1798168	213709	NCTC8143	Haemophilus influenzae	GCA_001457655.1	95.3576	91.9795
PubMLST Haemophilus influenzae	3446	LNP29538	Haemophilus influenzae	42	1852668	213709	NCTC8143	Haemophilus influenzae	GCA_001457655.1	98.2008	96.6611
PubMLST Haemophilus influenzae	3447	LNP29539	Haemophilus influenzae	45	1759038	213709	NCTC8143	Haemophilus influenzae	GCA_001457655.1	97.2322	93.8272
PubMLST Haemophilus influenzae	3448	LNP29540	Haemophilus influenzae	81	1827366	213709	NCTC8143	Haemophilus influenzae	GCA_001457655.1	97.3033	92.4694
PubMLST Haemophilus influenzae	3449	LNP29558	Haemophilus influenzae	39	1843867	213709	NCTC8143	Haemophilus influenzae	GCA_001457655.1	97.3444	91.1371
PubMLST Haemophilus influenzae	3450	LNP29559	Haemophilus influenzae	47	1880283	213709	NCTC8143	Haemophilus influenzae	GCA_001457655.1	97.2785	91.653
PubMLST Haemophilus influenzae	3451	LNP29563	Haemophilus influenzae	94	1946710	213709	NCTC8143	Haemophilus influenzae	GCA_001457655.1	97.2447	89.5254
PubMLST Haemophilus influenzae	3452	LNP29568	Haemophilus influenzae	60	1914017	213709	NCTC8143	Haemophilus influenzae	GCA_001457655.1	96.997	92.1951
PubMLST Haemophilus influenzae	3453	LNP29572	Haemophilus influenzae	40	1833214	213709	NCTC8143	Haemophilus influenzae	GCA_001457655.1	95.4387	91.1223
PubMLST Haemophilus influenzae	3454	LNP29573	Haemophilus influenzae	24	1759283	213709	NCTC8143	Haemophilus influenzae	GCA_001457655.1	97.4336	94.9653
PubMLST Haemophilus influenzae	3455	LNP29578	Haemophilus influenzae	29	1810208	213709	NCTC8143	Haemophilus influenzae	GCA_001457655.1	99.2315	99.4907
PubMLST Haemophilus influenzae	3478	17.8706	Haemophilus influenzae	93	1898055	213709	NCTC8143	Haemophilus influenzae	GCA_001457655.1	97.2318	90.9836
PubMLST Haemophilus influenzae	3487	17.8708	Haemophilus influenzae	171	1914663	213709	NCTC8143	Haemophilus influenzae	GCA_001457655.1	97.3369	91.9866
PubMLST Haemophilus influenzae	3488	17.871	Haemophilus influenzae	45	1868714	213709	NCTC8143	Haemophilus influenzae	GCA_001457655.1	98.1551	96.875
PubMLST Haemophilus influenzae	3489	18.8701	Haemophilus influenzae	194	1928773	213709	NCTC8143	Haemophilus influenzae	GCA_001457655.1	98.2756	93.864
PubMLST Haemophilus influenzae	3490	18.8702	Haemophilus influenzae	49	1790092	213709	NCTC8143	Haemophilus influenzae	GCA_001457655.1	97.3909	94.1681
PubMLST Haemophilus influenzae	3508	NML-Hia-1	Haemophilus influenzae	1	1829217	213709	NCTC8143	Haemophilus influenzae	GCA_001457655.1	97.4992	92.2824
PubMLST Haemophilus influenzae	3510	16.8702	Haemophilus influenzae	111	1870350	213709	NCTC8143	Haemophilus influenzae	GCA_001457655.1	97.293	92.3333
PubMLST Haemophilus influenzae	3514	LNP29580	Haemophilus influenzae	40	1842321	213709	NCTC8143	Haemophilus influenzae	GCA_001457655.1	97.4215	90.2848
PubMLST Haemophilus influenzae	3515	LNP29588	Haemophilus influenzae	57	1914510	213709	NCTC8143	Haemophilus influenzae	GCA_001457655.1	97.1157	89.8058
PubMLST Haemophilus influenzae	3516	LNP29597	Haemophilus influenzae	43	1844586	213709	NCTC8143	Haemophilus influenzae	GCA_001457655.1	95.4837	89.0756
PubMLST Haemophilus influenzae	3517	LNP29599	Haemophilus influenzae	22	1807255	213709	NCTC8143	Haemophilus influenzae	GCA_001457655.1	95.4906	91.5683
PubMLST Haemophilus influenzae	3518	LNP29600	Haemophilus influenzae	57	1697876	213709	NCTC8143	Haemophilus influenzae	GCA_001457655.1	97.1817	94.8244
PubMLST Haemophilus influenzae	3519	LNP29602	Haemophilus influenzae	24	1831553	213709	NCTC8143	Haemophilus influenzae	GCA_001457655.1	97.3489	92.3333
PubMLST Haemophilus influenzae	3520	LNP29603	Haemophilus influenzae	55	1924327	213709	NCTC8143	Haemophilus influenzae	GCA_001457655.1	97.2456	88.9789
PubMLST Haemophilus influenzae	3521	LNP29614	Haemophilus influenzae	37	1852138	213709	NCTC8143	Haemophilus influenzae	GCA_001457655.1	98.1764	96.8439
PubMLST Haemophilus influenzae	3522	LNP29616	Haemophilus influenzae	53	1831964	213709	NCTC8143	Haemophilus influenzae	GCA_001457655.1	97.1933	91.6525
PubMLST Haemophilus influenzae	3523	LNP29617	Haemophilus influenzae	61	1716790	213709	NCTC8143	Haemophilus influenzae	GCA_001457655.1	97.0744	95.4545
PubMLST Haemophilus influenzae	3524	LNP29622	Haemophilus influenzae	34	1808936	213709	NCTC8143	Haemophilus influenzae	GCA_001457655.1	97.3481	93.5264
PubMLST Haemophilus influenzae	3525	LNP29625	Haemophilus influenzae	41	1844399	213709	NCTC8143	Haemophilus influenzae	GCA_001457655.1	95.3863	92.1273
PubMLST Haemophilus influenzae	3526	LNP29626	Haemophilus influenzae	59	1911342	213709	NCTC8143	Haemophilus influenzae	GCA_001457655.1	97.2689	89.0344
PubMLST Haemophilus influenzae	3527	LNP29645	Haemophilus influenzae	42	1830042	213709	NCTC8143	Haemophilus influenzae	GCA_001457655.1	95.2413	90.3553
PubMLST Haemophilus influenzae	3528	LNP29652	Haemophilus influenzae	60	1780583	213709	NCTC8143	Haemophilus influenzae	GCA_001457655.1	97.4423	93.8811
PubMLST Haemophilus influenzae	3529	LNP29653	Haemophilus influenzae	29	1832130	213709	NCTC8143	Haemophilus influenzae	GCA_001457655.1	98.2328	95.5
PubMLST Haemophilus influenzae	3530	LNP29654	Haemophilus influenzae	43	1848435	213709	NCTC8143	Haemophilus influenzae	GCA_001457655.1	97.3727	92.9648
PubMLST Haemophilus influenzae	3531	LNP29655	Haemophilus influenzae	35	1898649	213709	NCTC8143	Haemophilus influenzae	GCA_001457655.1	97.1911	92.2705
PubMLST Haemophilus influenzae	3532	LNP29656	Haemophilus influenzae	40	1873368	213709	NCTC8143	Haemophilus influenzae	GCA_001457655.1	97.2506	90.8046
PubMLST Haemophilus influenzae	3533	LNP29657	Haemophilus influenzae	40	1801342	213709	NCTC8143	Haemophilus influenzae	GCA_001457655.1	98.1372	97.089
PubMLST Haemophilus influenzae	3534	LNP29658	Haemophilus influenzae	33	1759729	213709	NCTC8143	Haemophilus influenzae	GCA_001457655.1	97.4875	94.2207
PubMLST Haemophilus influenzae	3535	LNP29661	Haemophilus influenzae	57	1896223	213709	NCTC8143	Haemophilus influenzae	GCA_001457655.1	97.0551	90.5229
PubMLST Haemophilus influenzae	3536	LNP29664	Haemophilus influenzae	41	1826082	213709	NCTC8143	Haemophilus influenzae	GCA_001457655.1	97.3673	92.2297
PubMLST Haemophilus influenzae	3537	LNP29669	Haemophilus influenzae	50	1884194	213709	NCTC8143	Haemophilus influenzae	GCA_001457655.1	97.0051	92.0792
PubMLST Haemophilus influenzae	3538	LNP29670	Haemophilus influenzae	40	1826184	213709	NCTC8143	Haemophilus influenzae	GCA_001457655.1	99.2126	99.6616
PubMLST Haemophilus influenzae	3539	LNP29671	Haemophilus influenzae	31	1873755	213709	NCTC8143	Haemophilus influenzae	GCA_001457655.1	97.276	90.3279
PubMLST Haemophilus influenzae	3540	LNP29676	Haemophilus influenzae	36	1878177	213709	NCTC8143	Haemophilus influenzae	GCA_001457655.1	97.2747	92.635
PubMLST Haemophilus influenzae	3541	LNP29681	Haemophilus influenzae	39	1762119	213709	NCTC8143	Haemophilus influenzae	GCA_001457655.1	97.4659	93.838
PubMLST Haemophilus influenzae	3542	LNP29693	Haemophilus influenzae	22	1826654	213709	NCTC8143	Haemophilus influenzae	GCA_001457655.1	97.2658	92.1667
PubMLST Haemophilus influenzae	3543	LNP29694	Haemophilus influenzae	78	1990920	213709	NCTC8143	Haemophilus influenzae	GCA_001457655.1	97.062	88.3096
PubMLST Haemophilus influenzae	3544	LNP29695	Haemophilus influenzae	34	1854474	213709	NCTC8143	Haemophilus influenzae	GCA_001457655.1	98.1984	95.0166
PubMLST Haemophilus influenzae	3545	LNP29696	Haemophilus influenzae	44	1851567	213709	NCTC8143	Haemophilus influenzae	GCA_001457655.1	97.0835	93.4891
PubMLST Haemophilus influenzae	3546	LNP29697	Haemophilus influenzae	57	1881950	213709	NCTC8143	Haemophilus influenzae	GCA_001457655.1	97.0637	92.2056
PubMLST Haemophilus influenzae	3547	LNP29703	Haemophilus influenzae	45	1815613	213709	NCTC8143	Haemophilus influenzae	GCA_001457655.1	97.4999	91.4384
PubMLST Haemophilus influenzae	3548	LNP29708	Haemophilus influenzae	35	1844323	213709	NCTC8143	Haemophilus influenzae	GCA_001457655.1	99.3761	99.3333
PubMLST Haemophilus influenzae	3549	LNP29711	Haemophilus influenzae	23	1824503	213709	NCTC8143	Haemophilus influenzae	GCA_001457655.1	98.0441	94.9833
PubMLST Haemophilus influenzae	3550	LNP29714	Haemophilus influenzae	32	1809289	213709	NCTC8143	Haemophilus influenzae	GCA_001457655.1	99.1803	99.6593
PubMLST Haemophilus influenzae	3551	LNP29721	Haemophilus influenzae	27	1811114	213709	NCTC8143	Haemophilus influenzae	GCA_001457655.1	99.2128	99.4924
PubMLST Haemophilus influenzae	3552	LNP29722	Haemophilus influenzae	26	1872774	213709	NCTC8143	Haemophilus influenzae	GCA_001457655.1	97.3574	92.671
PubMLST Haemophilus influenzae	3553	LNP29723	Haemophilus influenzae	18	1837936	213709	NCTC8143	Haemophilus influenzae	GCA_001457655.1	95.1617	90.5785
PubMLST Haemophilus influenzae	3554	LNP29728	Haemophilus influenzae	30	1771521	213709	NCTC8143	Haemophilus influenzae	GCA_001457655.1	98.8772	98.7868
PubMLST Haemophilus influenzae	3555	LNP29729	Haemophilus influenzae	35	1791283	213709	NCTC8143	Haemophilus influenzae	GCA_001457655.1	97.2984	94.5111
PubMLST Haemophilus influenzae	3556	LNP29736	Haemophilus influenzae	60	1869812	213709	NCTC8143	Haemophilus influenzae	GCA_001457655.1	98.0569	95.8541
PubMLST Haemophilus influenzae	3557	LNP29739	Haemophilus influenzae	32	1894431	213709	NCTC8143	Haemophilus influenzae	GCA_001457655.1	98.1669	93.517
PubMLST Haemophilus influenzae	3558	LNP29740	Haemophilus influenzae	32	1856465	213709	NCTC8143	Haemophilus influenzae	GCA_001457655.1	99.146	97.1901
PubMLST Haemophilus influenzae	3559	LNP29747	Haemophilus influenzae	69	1839263	213709	NCTC8143	Haemophilus influenzae	GCA_001457655.1	97.9668	95.3368
PubMLST Haemophilus influenzae	3560	LNP29748	Haemophilus influenzae	27	1750169	213709	NCTC8143	Haemophilus influenzae	GCA_001457655.1	97.1773	95.4545
PubMLST Haemophilus influenzae	3561	LNP29749	Haemophilus influenzae	26	1858398	213709	NCTC8143	Haemophilus influenzae	GCA_001457655.1	97.3759	91.7492
PubMLST Haemophilus influenzae	3562	LNP29760	Haemophilus influenzae	20	1804723	213709	NCTC8143	Haemophilus influenzae	GCA_001457655.1	95.4137	91.0774
PubMLST Haemophilus influenzae	3563	LNP29767	Haemophilus influenzae	49	1934516	213709	NCTC8143	Haemophilus influenzae	GCA_001457655.1	98.1597	91.68
PubMLST Haemophilus influenzae	3564	LNP29769	Haemophilus influenzae	33	1882572	213709	NCTC8143	Haemophilus influenzae	GCA_001457655.1	97.2374	90.8943
PubMLST Haemophilus influenzae	3565	LNP29773	Haemophilus influenzae	78	1977686	213709	NCTC8143	Haemophilus influenzae	GCA_001457655.1	97.1661	88.8357
PubMLST Haemophilus influenzae	3566	LNP29774	Haemophilus influenzae	72	1789522	213709	NCTC8143	Haemophilus influenzae	GCA_001457655.1	97.3469	92.3488
PubMLST Haemophilus influenzae	3567	LNP29778	Haemophilus influenzae	18	1802635	213709	NCTC8143	Haemophilus influenzae	GCA_001457655.1	95.385	92.0742
PubMLST Haemophilus influenzae	3568	LNP29779	Haemophilus influenzae	49	1814746	213709	NCTC8143	Haemophilus influenzae	GCA_001457655.1	97.2096	92.1635
PubMLST Haemophilus influenzae	3569	LNP29780	Haemophilus influenzae	48	1781271	213709	NCTC8143	Haemophilus influenzae	GCA_001457655.1	97.2354	95.1134
PubMLST Haemophilus influenzae	3570	LNP29781	Haemophilus influenzae	52	1808890	213709	NCTC8143	Haemophilus influenzae	GCA_001457655.1	97.3339	93.5764
PubMLST Haemophilus influenzae	3571	LNP29783	Haemophilus influenzae	58	1913132	213709	NCTC8143	Haemophilus influenzae	GCA_001457655.1	97.1107	91.5171
PubMLST Haemophilus influenzae	3572	LNP29785	Haemophilus influenzae	99	1931926	213709	NCTC8143	Haemophilus influenzae	GCA_001457655.1	97.1736	88.2747
PubMLST Haemophilus influenzae	3573	LNP29786	Haemophilus influenzae	50	1852700	213709	NCTC8143	Haemophilus influenzae	GCA_001457655.1	97.9502	95.3099
PubMLST Haemophilus influenzae	3574	LNP29787	Haemophilus influenzae	65	1934007	213709	NCTC8143	Haemophilus influenzae	GCA_001457655.1	97.2482	88.3495
PubMLST Haemophilus influenzae	3575	LNP29788	Haemophilus influenzae	32	1799062	213709	NCTC8143	Haemophilus influenzae	GCA_001457655.1	95.4432	91.4237
PubMLST Haemophilus influenzae	3576	LNP29794	Haemophilus influenzae	18	1806908	213709	NCTC8143	Haemophilus influenzae	GCA_001457655.1	95.4755	91.9192
PubMLST Haemophilus influenzae	3577	LNP29801	Haemophilus influenzae	26	1835682	213709	NCTC8143	Haemophilus influenzae	GCA_001457655.1	98.2859	94.3522
PubMLST Haemophilus influenzae	3578	LNP29803	Haemophilus influenzae	30	1791570	213709	NCTC8143	Haemophilus influenzae	GCA_001457655.1	97.1175	93.6535
PubMLST Haemophilus influenzae	3579	LNP29806	Haemophilus influenzae	27	1817734	213709	NCTC8143	Haemophilus influenzae	GCA_001457655.1	98.797	97.138
PubMLST Haemophilus influenzae	3580	LNP29808	Haemophilus influenzae	23	1768207	213709	NCTC8143	Haemophilus influenzae	GCA_001457655.1	98.8788	98.6183
PubMLST Haemophilus influenzae	3581	LNP29809	Haemophilus influenzae	49	1923277	213709	NCTC8143	Haemophilus influenzae	GCA_001457655.1	97.0621	88.4615
PubMLST Haemophilus influenzae	3582	LNP29810	Haemophilus influenzae	36	1778080	213709	NCTC8143	Haemophilus influenzae	GCA_001457655.1	97.3925	94.0972
PubMLST Haemophilus influenzae	3583	LNP29815	Haemophilus influenzae	30	1896253	213709	NCTC8143	Haemophilus influenzae	GCA_001457655.1	98.1677	92.7419
PubMLST Haemophilus influenzae	3584	LNP29816	Haemophilus influenzae	30	1772723	213709	NCTC8143	Haemophilus influenzae	GCA_001457655.1	97.3304	94.6459
PubMLST Haemophilus influenzae	3585	LNP29817	Haemophilus influenzae	28	1838220	213709	NCTC8143	Haemophilus influenzae	GCA_001457655.1	97.3619	91.1519
PubMLST Haemophilus influenzae	3586	LNP29821	Haemophilus influenzae	28	1810099	213709	NCTC8143	Haemophilus influenzae	GCA_001457655.1	99.2311	99.4898
PubMLST Haemophilus influenzae	3587	LNP29823	Haemophilus influenzae	29	1785145	213709	NCTC8143	Haemophilus influenzae	GCA_001457655.1	98.2478	97.2509
PubMLST Haemophilus influenzae	3588	LNP29825	Haemophilus influenzae	45	1945022	213709	NCTC8143	Haemophilus influenzae	GCA_001457655.1	97.1248	92.0635
PubMLST Haemophilus influenzae	3589	LNP29828	Haemophilus influenzae	41	1883179	213709	NCTC8143	Haemophilus influenzae	GCA_001457655.1	97.1952	92.623
PubMLST Haemophilus influenzae	3590	LNP29829	Haemophilus influenzae	47	1885113	213709	NCTC8143	Haemophilus influenzae	GCA_001457655.1	97.1572	92.9392
PubMLST Haemophilus influenzae	3591	LNP29830	Haemophilus influenzae	52	1868755	213709	NCTC8143	Haemophilus influenzae	GCA_001457655.1	98.1232	95.0658
PubMLST Haemophilus influenzae	3592	LNP29845	Haemophilus influenzae	58	1858655	213709	NCTC8143	Haemophilus influenzae	GCA_001457655.1	97.362	91.4716
PubMLST Haemophilus influenzae	3593	LNP29846	Haemophilus influenzae	17	1891019	213709	NCTC8143	Haemophilus influenzae	GCA_001457655.1	97.1536	90.56
PubMLST Haemophilus influenzae	3594	LNP29847	Haemophilus influenzae	21	1823541	213709	NCTC8143	Haemophilus influenzae	GCA_001457655.1	98.2878	97.6744
PubMLST Haemophilus influenzae	3595	LNP29848	Haemophilus influenzae	24	1895517	213709	NCTC8143	Haemophilus influenzae	GCA_001457655.1	98.1377	93.0868
PubMLST Haemophilus influenzae	3596	LNP29850	Haemophilus influenzae	32	1844331	213709	NCTC8143	Haemophilus influenzae	GCA_001457655.1	97.1507	89.8839
PubMLST Haemophilus influenzae	3597	LNP29855	Haemophilus influenzae	31	1861271	213709	NCTC8143	Haemophilus influenzae	GCA_001457655.1	97.2801	91.8033
PubMLST Haemophilus influenzae	3598	LNP29861	Haemophilus influenzae	27	1841914	213709	NCTC8143	Haemophilus influenzae	GCA_001457655.1	97.1381	91.6944
PubMLST Haemophilus influenzae	3599	LNP29865	Haemophilus influenzae	22	1770304	213709	NCTC8143	Haemophilus influenzae	GCA_001457655.1	98.8783	98.6183
PubMLST Haemophilus influenzae	3600	LNP29866	Haemophilus influenzae	24	1864748	213709	NCTC8143	Haemophilus influenzae	GCA_001457655.1	97.1552	91.6803
PubMLST Haemophilus influenzae	3601	LNP29885	Haemophilus influenzae	39	1814831	213709	NCTC8143	Haemophilus influenzae	GCA_001457655.1	97.466	91.0169
PubMLST Haemophilus influenzae	3602	LNP29888	Haemophilus influenzae	47	1884638	213709	NCTC8143	Haemophilus influenzae	GCA_001457655.1	97.2514	92.144
PubMLST Haemophilus influenzae	3603	LNP29890	Haemophilus influenzae	32	1835995	213709	NCTC8143	Haemophilus influenzae	GCA_001457655.1	98.051	97.1667
PubMLST Haemophilus influenzae	3604	LNP29892	Haemophilus influenzae	21	1770741	213709	NCTC8143	Haemophilus influenzae	GCA_001457655.1	98.8863	98.4483
PubMLST Haemophilus influenzae	3605	LNP29893	Haemophilus influenzae	48	1927545	213709	NCTC8143	Haemophilus influenzae	GCA_001457655.1	97.1495	90.08
PubMLST Haemophilus influenzae	3606	LNP29901	Haemophilus influenzae	20	1795896	213709	NCTC8143	Haemophilus influenzae	GCA_001457655.1	95.4366	91.6949
PubMLST Haemophilus influenzae	3607	LNP29903	Haemophilus influenzae	52	1807603	213709	NCTC8143	Haemophilus influenzae	GCA_001457655.1	97.2101	91.3793
PubMLST Haemophilus influenzae	3608	LNP29907	Haemophilus influenzae	18	1806904	213709	NCTC8143	Haemophilus influenzae	GCA_001457655.1	95.4331	91.4286
PubMLST Haemophilus influenzae	3609	LNP29912	Haemophilus influenzae	15	1864322	213709	NCTC8143	Haemophilus influenzae	GCA_001457655.1	97.1686	92.1951
PubMLST Haemophilus influenzae	3610	LNP29913	Haemophilus influenzae	22	1868868	213709	NCTC8143	Haemophilus influenzae	GCA_001457655.1	98.2882	93.1596
PubMLST Haemophilus influenzae	3611	LNP29914	Haemophilus influenzae	46	1912291	213709	NCTC8143	Haemophilus influenzae	GCA_001457655.1	97.1577	90.8213
PubMLST Haemophilus influenzae	3612	LNP29921	Haemophilus influenzae	32	1819390	213709	NCTC8143	Haemophilus influenzae	GCA_001457655.1	99.0046	96.2838
PubMLST Haemophilus influenzae	3613	LNP29930	Haemophilus influenzae	47	1750580	213709	NCTC8143	Haemophilus influenzae	GCA_001457655.1	97.382	95.5437
PubMLST Haemophilus influenzae	3614	LNP29934	Haemophilus influenzae	27	1847744	213709	NCTC8143	Haemophilus influenzae	GCA_001457655.1	98.0516	95.8609
PubMLST Haemophilus influenzae	3615	LNP29945	Haemophilus influenzae	26	1820569	213709	NCTC8143	Haemophilus influenzae	GCA_001457655.1	99.101	99.1582
PubMLST Haemophilus influenzae	3616	LNP29946	Haemophilus influenzae	25	1798064	213709	NCTC8143	Haemophilus influenzae	GCA_001457655.1	99.2384	99.8294
PubMLST Haemophilus influenzae	3617	LNP29954	Haemophilus influenzae	25	1807704	213709	NCTC8143	Haemophilus influenzae	GCA_001457655.1	95.3909	91.8919
PubMLST Haemophilus influenzae	3618	LNP29960	Haemophilus influenzae	43	1935190	213709	NCTC8143	Haemophilus influenzae	GCA_001457655.1	99.221	94.8963
PubMLST Haemophilus influenzae	3619	LNP29961	Haemophilus influenzae	476	2171614	213709	NCTC8143	Haemophilus influenzae	GCA_001457655.1	96.8365	82.3077
PubMLST Haemophilus influenzae	3620	LNP29963	Haemophilus influenzae	31	1802850	213709	NCTC8143	Haemophilus influenzae	GCA_001457655.1	95.4326	91.8089
PubMLST Haemophilus influenzae	3621	LNP29966	Haemophilus influenzae	38	1858028	213709	NCTC8143	Haemophilus influenzae	GCA_001457655.1	99.1654	97.1714
PubMLST Haemophilus influenzae	3622	LNP29969	Haemophilus influenzae	70	1740577	213709	NCTC8143	Haemophilus influenzae	GCA_001457655.1	98.8633	99.0876
PubMLST Haemophilus influenzae	3623	LNP29992	Haemophilus influenzae	37	1850111	213709	NCTC8143	Haemophilus influenzae	GCA_001457655.1	97.2814	90.7131
PubMLST Haemophilus influenzae	3624	LNP30001	Haemophilus influenzae	35	1901524	213709	NCTC8143	Haemophilus influenzae	GCA_001457655.1	98.3634	94.0226
PubMLST Haemophilus influenzae	3625	LNP30002	Haemophilus influenzae	36	1988066	213709	NCTC8143	Haemophilus influenzae	GCA_001457655.1	99.0817	92.8793
PubMLST Haemophilus influenzae	3626	LNP30010	Haemophilus influenzae	31	1896038	213709	NCTC8143	Haemophilus influenzae	GCA_001457655.1	95.263	86.4297
PubMLST Haemophilus influenzae	3627	LNP30017	Haemophilus influenzae	37	1858676	213709	NCTC8143	Haemophilus influenzae	GCA_001457655.1	97.1888	92.0661
PubMLST Haemophilus influenzae	3628	LNP30021	Haemophilus influenzae	18	1809558	213709	NCTC8143	Haemophilus influenzae	GCA_001457655.1	95.2963	90.9244
PubMLST Haemophilus influenzae	3629	LNP30029	Haemophilus influenzae	29	1802920	213709	NCTC8143	Haemophilus influenzae	GCA_001457655.1	98.2512	96.2585
PubMLST Haemophilus influenzae	3630	LNP30032	Haemophilus influenzae	76	1847923	213709	NCTC8143	Haemophilus influenzae	GCA_001457655.1	97.2321	90.9402
PubMLST Haemophilus influenzae	3631	LNP30037	Haemophilus influenzae	24	2194518	213709	NCTC8143	Haemophilus influenzae	GCA_001457655.1	97.2514	78.5021
PubMLST Haemophilus influenzae	3632	LNP30039	Haemophilus influenzae	47	1926076	213709	NCTC8143	Haemophilus influenzae	GCA_001457655.1	97.1432	89.7271
PubMLST Haemophilus influenzae	3633	LNP30043	Haemophilus influenzae	32	1771201	213709	NCTC8143	Haemophilus influenzae	GCA_001457655.1	99.5535	99.481
PubMLST Haemophilus influenzae	3634	LNP30047	Haemophilus influenzae	42	1938893	213709	NCTC8143	Haemophilus influenzae	GCA_001457655.1	99.1471	94.9206
PubMLST Haemophilus influenzae	3635	LNP30048	Haemophilus influenzae	25	1819953	213709	NCTC8143	Haemophilus influenzae	GCA_001457655.1	98.2812	97.479
PubMLST Haemophilus influenzae	3636	LNP30052	Haemophilus influenzae	34	1867472	213709	NCTC8143	Haemophilus influenzae	GCA_001457655.1	98.7529	96.0331
PubMLST Haemophilus influenzae	3637	LNP30060	Haemophilus influenzae	37	1878950	213709	NCTC8143	Haemophilus influenzae	GCA_001457655.1	97.2118	91.133
PubMLST Haemophilus influenzae	3638	LNP30065	Haemophilus influenzae	38	1835450	213709	NCTC8143	Haemophilus influenzae	GCA_001457655.1	98.7192	97.8224
PubMLST Haemophilus influenzae	3639	LNP30076	Haemophilus influenzae	54	1961792	213709	NCTC8143	Haemophilus influenzae	GCA_001457655.1	97.3228	84.37
PubMLST Haemophilus influenzae	3640	LNP30077	Haemophilus influenzae	19	1827116	213709	NCTC8143	Haemophilus influenzae	GCA_001457655.1	97.2162	93.0116
PubMLST Haemophilus influenzae	3641	LNP30078	Haemophilus influenzae	32	1777418	213709	NCTC8143	Haemophilus influenzae	GCA_001457655.1	97.3255	94.6274
PubMLST Haemophilus influenzae	3642	LNP30079	Haemophilus influenzae	32	1850743	213709	NCTC8143	Haemophilus influenzae	GCA_001457655.1	97.0125	90.3814
PubMLST Haemophilus influenzae	3643	LNP30080	Haemophilus influenzae	29	1809047	213709	NCTC8143	Haemophilus influenzae	GCA_001457655.1	99.2384	99.1511
PubMLST Haemophilus influenzae	3644	18.8705	Haemophilus influenzae	118	1924815	213709	NCTC8143	Haemophilus influenzae	GCA_001457655.1	97.2475	90.4839
PubMLST Haemophilus influenzae	3658	2141136	Haemophilus influenzae	13	1769993	213709	NCTC8143	Haemophilus influenzae	GCA_001457655.1	97.6734	92.9674
PubMLST Haemophilus influenzae	3659	2180515_I	Haemophilus influenzae	46	1827862	213709	NCTC8143	Haemophilus influenzae	GCA_001457655.1	97.3084	94.1176
PubMLST Haemophilus influenzae	3660	2180515_II	Haemophilus influenzae	22	1815105	213709	NCTC8143	Haemophilus influenzae	GCA_001457655.1	97.3151	93.6348
PubMLST Haemophilus influenzae	3661	2160111	Haemophilus influenzae	33	1829173	213709	NCTC8143	Haemophilus influenzae	GCA_001457655.1	97.338	93.4891
PubMLST Haemophilus influenzae	3662	2171102	Haemophilus influenzae	37	1833643	213709	NCTC8143	Haemophilus influenzae	GCA_001457655.1	97.6535	90.4362
PubMLST Haemophilus influenzae	3799	LNP29712	Haemophilus influenzae	128	1939848	213709	NCTC8143	Haemophilus influenzae	GCA_001457655.1	98.1085	93.4564
PubMLST Haemophilus influenzae	3800	LNP29902	Haemophilus influenzae	89	1904934	213709	NCTC8143	Haemophilus influenzae	GCA_001457655.1	97.2181	88.7395
PubMLST Haemophilus influenzae	3801	2182304-I	Haemophilus influenzae	37	1893189	213709	NCTC8143	Haemophilus influenzae	GCA_001457655.1	97.2698	89.4137
PubMLST Haemophilus influenzae	3802	2182304-II	Haemophilus influenzae	48	1879251	213709	NCTC8143	Haemophilus influenzae	GCA_001457655.1	97.2133	91.0891
PubMLST Haemophilus influenzae	3803	2182345-I	Haemophilus influenzae	295	1778834	213709	NCTC8143	Haemophilus influenzae	GCA_001457655.1	97.2024	93.3628
PubMLST Haemophilus influenzae	3804	2182345-II	Haemophilus influenzae	49	1875225	213709	NCTC8143	Haemophilus influenzae	GCA_001457655.1	97.2539	90.8789
PubMLST Haemophilus influenzae	3814	M03823	Haemophilus influenzae	61	1919794	213709	NCTC8143	Haemophilus influenzae	GCA_001457655.1	97.1682	91.0569
PubMLST Haemophilus influenzae	3815	M03842	Haemophilus influenzae	20	1844209	213709	NCTC8143	Haemophilus influenzae	GCA_001457655.1	97.1806	92.4466
PubMLST Haemophilus influenzae	3816	M04731	Haemophilus influenzae	29	1871937	213709	NCTC8143	Haemophilus influenzae	GCA_001457655.1	98.2175	94.9346
PubMLST Haemophilus influenzae	3817	M04733	Haemophilus influenzae	20	1874433	213709	NCTC8143	Haemophilus influenzae	GCA_001457655.1	98.1944	95.4619
PubMLST Haemophilus influenzae	3818	M04737	Haemophilus influenzae	13	1811014	213709	NCTC8143	Haemophilus influenzae	GCA_001457655.1	95.406	91.1519
PubMLST Haemophilus influenzae	3819	M04780	Haemophilus influenzae	37	1924226	213709	NCTC8143	Haemophilus influenzae	GCA_001457655.1	97.1126	91.879
PubMLST Haemophilus influenzae	3820	M04813	Haemophilus influenzae	28	1886949	213709	NCTC8143	Haemophilus influenzae	GCA_001457655.1	97.0388	91.8831
PubMLST Haemophilus influenzae	3821	M04817	Haemophilus influenzae	13	1810467	213709	NCTC8143	Haemophilus influenzae	GCA_001457655.1	95.4497	90.985
PubMLST Haemophilus influenzae	3822	M04818	Haemophilus influenzae	31	1921892	213709	NCTC8143	Haemophilus influenzae	GCA_001457655.1	97.2437	87.9173
PubMLST Haemophilus influenzae	3823	M04824	Haemophilus influenzae	13	1810664	213709	NCTC8143	Haemophilus influenzae	GCA_001457655.1	95.4186	90.3172
PubMLST Haemophilus influenzae	3824	M04828	Haemophilus influenzae	26	1825891	213709	NCTC8143	Haemophilus influenzae	GCA_001457655.1	97.4298	90.2848
PubMLST Haemophilus influenzae	3825	M05115	Haemophilus influenzae	33	1958683	213709	NCTC8143	Haemophilus influenzae	GCA_001457655.1	97.1435	89.8279
PubMLST Haemophilus influenzae	3826	M05209	Haemophilus influenzae	38	1925363	213709	NCTC8143	Haemophilus influenzae	GCA_001457655.1	97.1131	91.879
PubMLST Haemophilus influenzae	3827	M05402	Haemophilus influenzae	16	1885802	213709	NCTC8143	Haemophilus influenzae	GCA_001457655.1	97.2162	91.6399
PubMLST Haemophilus influenzae	3828	M05411	Haemophilus influenzae	25	1874149	213709	NCTC8143	Haemophilus influenzae	GCA_001457655.1	98.2239	95.122
PubMLST Haemophilus influenzae	3829	M05581	Haemophilus influenzae	35	1794272	213709	NCTC8143	Haemophilus influenzae	GCA_001457655.1	97.2797	92.4658
PubMLST Haemophilus influenzae	3830	M05825	Haemophilus influenzae	21	1841613	213709	NCTC8143	Haemophilus influenzae	GCA_001457655.1	98.1795	95.7025
PubMLST Haemophilus influenzae	3831	M06022	Haemophilus influenzae	25	1860098	213709	NCTC8143	Haemophilus influenzae	GCA_001457655.1	97.2182	91.3115
PubMLST Haemophilus influenzae	3832	M06023	Haemophilus influenzae	13	1810632	213709	NCTC8143	Haemophilus influenzae	GCA_001457655.1	95.4592	90.1503
PubMLST Haemophilus influenzae	3833	M06042	Haemophilus influenzae	15	1810970	213709	NCTC8143	Haemophilus influenzae	GCA_001457655.1	95.4605	91.8197
PubMLST Haemophilus influenzae	3834	M06050	Haemophilus influenzae	34	1935347	213709	NCTC8143	Haemophilus influenzae	GCA_001457655.1	99.1923	96.038
PubMLST Haemophilus influenzae	3835	M06065	Haemophilus influenzae	13	1810658	213709	NCTC8143	Haemophilus influenzae	GCA_001457655.1	95.4507	90.818
PubMLST Haemophilus influenzae	3836	M06066	Haemophilus influenzae	27	1834426	213709	NCTC8143	Haemophilus influenzae	GCA_001457655.1	97.2212	91.4858
PubMLST Haemophilus influenzae	3837	M06067	Haemophilus influenzae	27	1843601	213709	NCTC8143	Haemophilus influenzae	GCA_001457655.1	95.442	90.5473
PubMLST Haemophilus influenzae	3838	M06151	Haemophilus influenzae	15	1773329	213709	NCTC8143	Haemophilus influenzae	GCA_001457655.1	99.0735	99.3174
PubMLST Haemophilus influenzae	3839	M06155	Haemophilus influenzae	10	1902596	213709	NCTC8143	Haemophilus influenzae	GCA_001457655.1	95.286	89.065
PubMLST Haemophilus influenzae	3840	M06164	Haemophilus influenzae	22	1935131	213709	NCTC8143	Haemophilus influenzae	GCA_001457655.1	97.3576	87.6972
PubMLST Haemophilus influenzae	3841	M06186	Haemophilus influenzae	19	1830608	213709	NCTC8143	Haemophilus influenzae	GCA_001457655.1	95.4517	91.1814
PubMLST Haemophilus influenzae	3842	M06212	Haemophilus influenzae	15	1811085	213709	NCTC8143	Haemophilus influenzae	GCA_001457655.1	95.4428	91.1371
PubMLST Haemophilus influenzae	3843	M06217	Haemophilus influenzae	16	1812480	213709	NCTC8143	Haemophilus influenzae	GCA_001457655.1	95.4564	90.9699
PubMLST Haemophilus influenzae	3844	M06219	Haemophilus influenzae	42	2034150	213709	NCTC8143	Haemophilus influenzae	GCA_001457655.1	99.1479	91.6918
PubMLST Haemophilus influenzae	3845	M06297	Haemophilus influenzae	1	1837064	213709	NCTC8143	Haemophilus influenzae	GCA_001457655.1	95.3751	91.5033
PubMLST Haemophilus influenzae	3846	M06436	Haemophilus influenzae	28	1840422	213709	NCTC8143	Haemophilus influenzae	GCA_001457655.1	97.3657	90.7131
PubMLST Haemophilus influenzae	3847	M06491	Haemophilus influenzae	25	1988682	213709	NCTC8143	Haemophilus influenzae	GCA_001457655.1	96.999	87.4426
PubMLST Haemophilus influenzae	3848	M06542	Haemophilus influenzae	33	1796824	213709	NCTC8143	Haemophilus influenzae	GCA_001457655.1	97.4801	92.4786
PubMLST Haemophilus influenzae	3849	M06548	Haemophilus influenzae	30	1823336	213709	NCTC8143	Haemophilus influenzae	GCA_001457655.1	97.4564	90.7407
PubMLST Haemophilus influenzae	3850	M06609	Haemophilus influenzae	21	1860425	213709	NCTC8143	Haemophilus influenzae	GCA_001457655.1	99.4715	99.3464
PubMLST Haemophilus influenzae	3851	M06610	Haemophilus influenzae	15	1859171	213709	NCTC8143	Haemophilus influenzae	GCA_001457655.1	95.5267	88.9431
PubMLST Haemophilus influenzae	3852	M06732	Haemophilus influenzae	16	1817478	213709	NCTC8143	Haemophilus influenzae	GCA_001457655.1	98.0169	95.3177
PubMLST Haemophilus influenzae	3853	M07026	Haemophilus influenzae	14	1868313	213709	NCTC8143	Haemophilus influenzae	GCA_001457655.1	95.2592	88.3306
PubMLST Haemophilus influenzae	3854	M07052	Haemophilus influenzae	14	1795653	213709	NCTC8143	Haemophilus influenzae	GCA_001457655.1	98.3039	97.3109
PubMLST Haemophilus influenzae	3855	M07054	Haemophilus influenzae	15	1829021	213709	NCTC8143	Haemophilus influenzae	GCA_001457655.1	98.3413	96.8543
PubMLST Haemophilus influenzae	3856	M07066	Haemophilus influenzae	13	1810945	213709	NCTC8143	Haemophilus influenzae	GCA_001457655.1	95.4153	91.4858
PubMLST Haemophilus influenzae	3857	M07067	Haemophilus influenzae	18	1811543	213709	NCTC8143	Haemophilus influenzae	GCA_001457655.1	98.2794	96.6387
PubMLST Haemophilus influenzae	3858	M07320	Haemophilus influenzae	19	1827117	213709	NCTC8143	Haemophilus influenzae	GCA_001457655.1	98.8346	95.8333
PubMLST Haemophilus influenzae	3859	M07346	Haemophilus influenzae	21	1898890	213709	NCTC8143	Haemophilus influenzae	GCA_001457655.1	95.4869	89.28
PubMLST Haemophilus influenzae	3860	M07371	Haemophilus influenzae	15	1851135	213709	NCTC8143	Haemophilus influenzae	GCA_001457655.1	95.3424	90.0327
PubMLST Haemophilus influenzae	3861	M07487	Haemophilus influenzae	33	1941131	213709	NCTC8143	Haemophilus influenzae	GCA_001457655.1	99.1807	95.7413
PubMLST Haemophilus influenzae	3862	M07559	Haemophilus influenzae	14	1843077	213709	NCTC8143	Haemophilus influenzae	GCA_001457655.1	95.2403	88.9803
PubMLST Haemophilus influenzae	3863	M07561	Haemophilus influenzae	36	1981900	213709	NCTC8143	Haemophilus influenzae	GCA_001457655.1	97.1308	87.7519
PubMLST Haemophilus influenzae	3864	M07565	Haemophilus influenzae	31	1848958	213709	NCTC8143	Haemophilus influenzae	GCA_001457655.1	97.297	91.0596
PubMLST Haemophilus influenzae	3865	M07611	Haemophilus influenzae	29	1852303	213709	NCTC8143	Haemophilus influenzae	GCA_001457655.1	97.0836	91.5702
PubMLST Haemophilus influenzae	3866	M07613	Haemophilus influenzae	13	1810644	213709	NCTC8143	Haemophilus influenzae	GCA_001457655.1	95.4607	90.6511
PubMLST Haemophilus influenzae	3867	M07614	Haemophilus influenzae	76	1980132	213709	NCTC8143	Haemophilus influenzae	GCA_001457655.1	94.4926	82.2222
PubMLST Haemophilus influenzae	3868	M07616	Haemophilus influenzae	26	1861679	213709	NCTC8143	Haemophilus influenzae	GCA_001457655.1	97.9854	94.9097
PubMLST Haemophilus influenzae	3869	M07633	Haemophilus influenzae	13	1810682	213709	NCTC8143	Haemophilus influenzae	GCA_001457655.1	95.4415	90.1503
PubMLST Haemophilus influenzae	3870	M07634	Haemophilus influenzae	30	1789670	213709	NCTC8143	Haemophilus influenzae	GCA_001457655.1	97.5391	92.8205
PubMLST Haemophilus influenzae	3871	M07657	Haemophilus influenzae	14	1808554	213709	NCTC8143	Haemophilus influenzae	GCA_001457655.1	95.4315	90.9699
PubMLST Haemophilus influenzae	3872	M07659	Haemophilus influenzae	23	1860012	213709	NCTC8143	Haemophilus influenzae	GCA_001457655.1	99.6157	99.6732
PubMLST Haemophilus influenzae	3873	M07662	Haemophilus influenzae	13	1810568	213709	NCTC8143	Haemophilus influenzae	GCA_001457655.1	95.4447	90.6511
PubMLST Haemophilus influenzae	3874	M07697	Haemophilus influenzae	28	1796016	213709	NCTC8143	Haemophilus influenzae	GCA_001457655.1	97.2877	94.5392
PubMLST Haemophilus influenzae	3875	M07698	Haemophilus influenzae	16	1835302	213709	NCTC8143	Haemophilus influenzae	GCA_001457655.1	95.29	89.7351
PubMLST Haemophilus influenzae	3876	M07757	Haemophilus influenzae	14	1815293	213709	NCTC8143	Haemophilus influenzae	GCA_001457655.1	95.4408	90
PubMLST Haemophilus influenzae	3877	M07758	Haemophilus influenzae	16	1944944	213709	NCTC8143	Haemophilus influenzae	GCA_001457655.1	95.0708	86.2715
PubMLST Haemophilus influenzae	3878	M07763	Haemophilus influenzae	19	1811760	213709	NCTC8143	Haemophilus influenzae	GCA_001457655.1	97.3911	92.9648
PubMLST Haemophilus influenzae	3879	M07804	Haemophilus influenzae	15	1880639	213709	NCTC8143	Haemophilus influenzae	GCA_001457655.1	95.2766	89.211
PubMLST Haemophilus influenzae	3880	M07813	Haemophilus influenzae	24	1824726	213709	NCTC8143	Haemophilus influenzae	GCA_001457655.1	99.1557	99.1639
PubMLST Haemophilus influenzae	3881	M07873	Haemophilus influenzae	14	1810933	213709	NCTC8143	Haemophilus influenzae	GCA_001457655.1	95.4716	90.985
PubMLST Haemophilus influenzae	3882	M07878	Haemophilus influenzae	26	1792101	213709	NCTC8143	Haemophilus influenzae	GCA_001457655.1	97.3883	91.6525
PubMLST Haemophilus influenzae	3883	M07949	Haemophilus influenzae	10	1806572	213709	NCTC8143	Haemophilus influenzae	GCA_001457655.1	95.2695	91.4858
PubMLST Haemophilus influenzae	3884	M07950	Haemophilus influenzae	13	1811241	213709	NCTC8143	Haemophilus influenzae	GCA_001457655.1	95.4062	90.985
PubMLST Haemophilus influenzae	3885	M08004	Haemophilus influenzae	22	1834712	213709	NCTC8143	Haemophilus influenzae	GCA_001457655.1	95.4016	90.2156
PubMLST Haemophilus influenzae	3886	M08119	Haemophilus influenzae	17	1811222	213709	NCTC8143	Haemophilus influenzae	GCA_001457655.1	95.4425	90.4841
PubMLST Haemophilus influenzae	3887	M08136	Haemophilus influenzae	23	1847657	213709	NCTC8143	Haemophilus influenzae	GCA_001457655.1	97.1455	89.604
PubMLST Haemophilus influenzae	3888	M08139	Haemophilus influenzae	17	1818014	213709	NCTC8143	Haemophilus influenzae	GCA_001457655.1	95.4134	90.301
PubMLST Haemophilus influenzae	3889	M08213	Haemophilus influenzae	12	1845252	213709	NCTC8143	Haemophilus influenzae	GCA_001457655.1	95.2555	90.18
PubMLST Haemophilus influenzae	3890	M08217	Haemophilus influenzae	39	1929592	213709	NCTC8143	Haemophilus influenzae	GCA_001457655.1	97.2711	87.8205
PubMLST Haemophilus influenzae	3891	M08267	Haemophilus influenzae	13	1810475	213709	NCTC8143	Haemophilus influenzae	GCA_001457655.1	95.4291	91.3189
PubMLST Haemophilus influenzae	3892	M08351	Haemophilus influenzae	19	1794710	213709	NCTC8143	Haemophilus influenzae	GCA_001457655.1	98.3954	96.2712
PubMLST Haemophilus influenzae	3893	M08392	Haemophilus influenzae	30	1858020	213709	NCTC8143	Haemophilus influenzae	GCA_001457655.1	97.1906	91.0891
PubMLST Haemophilus influenzae	3894	M08393	Haemophilus influenzae	25	1790179	213709	NCTC8143	Haemophilus influenzae	GCA_001457655.1	97.2801	94.1681
PubMLST Haemophilus influenzae	3895	M08467	Haemophilus influenzae	29	1823479	213709	NCTC8143	Haemophilus influenzae	GCA_001457655.1	97.0877	93.2998
PubMLST Haemophilus influenzae	3896	M08473	Haemophilus influenzae	17	1835018	213709	NCTC8143	Haemophilus influenzae	GCA_001457655.1	95.3146	89.2384
PubMLST Haemophilus influenzae	3897	M08526	Haemophilus influenzae	22	1866063	213709	NCTC8143	Haemophilus influenzae	GCA_001457655.1	97.9728	95.106
PubMLST Haemophilus influenzae	3898	M08528	Haemophilus influenzae	17	1954110	213709	NCTC8143	Haemophilus influenzae	GCA_001457655.1	95.0923	86.4907
PubMLST Haemophilus influenzae	3899	M08534	Haemophilus influenzae	13	1810390	213709	NCTC8143	Haemophilus influenzae	GCA_001457655.1	95.4656	90.6511
PubMLST Haemophilus influenzae	3900	M08549	Haemophilus influenzae	16	1815234	213709	NCTC8143	Haemophilus influenzae	GCA_001457655.1	95.4458	90.3172
PubMLST Haemophilus influenzae	3901	M08706	Haemophilus influenzae	23	1864068	213709	NCTC8143	Haemophilus influenzae	GCA_001457655.1	97.3959	89.3268
PubMLST Haemophilus influenzae	3902	M08723	Haemophilus influenzae	29	1931165	213709	NCTC8143	Haemophilus influenzae	GCA_001457655.1	95.1022	87.1632
PubMLST Haemophilus influenzae	3903	M08769	Haemophilus influenzae	17	1949063	213709	NCTC8143	Haemophilus influenzae	GCA_001457655.1	95.1095	86.2928
PubMLST Haemophilus influenzae	3904	M08787	Haemophilus influenzae	18	1765177	213709	NCTC8143	Haemophilus influenzae	GCA_001457655.1	97.5154	93.8144
PubMLST Haemophilus influenzae	3905	M08824	Haemophilus influenzae	24	1880459	213709	NCTC8143	Haemophilus influenzae	GCA_001457655.1	95.1144	89.1057
PubMLST Haemophilus influenzae	3906	M08881	Haemophilus influenzae	15	1770717	213709	NCTC8143	Haemophilus influenzae	GCA_001457655.1	97.6408	93.9863
PubMLST Haemophilus influenzae	3907	M08927	Haemophilus influenzae	17	1892438	213709	NCTC8143	Haemophilus influenzae	GCA_001457655.1	95.1231	88.7821
PubMLST Haemophilus influenzae	3908	M08956	Haemophilus influenzae	14	1810756	213709	NCTC8143	Haemophilus influenzae	GCA_001457655.1	95.4083	91.4716
PubMLST Haemophilus influenzae	3909	M08964	Haemophilus influenzae	24	1803283	213709	NCTC8143	Haemophilus influenzae	GCA_001457655.1	98.2102	97.6311
PubMLST Haemophilus influenzae	3910	M08981	Haemophilus influenzae	25	1782391	213709	NCTC8143	Haemophilus influenzae	GCA_001457655.1	97.3725	93.3333
PubMLST Haemophilus influenzae	3911	M09000	Haemophilus influenzae	14	1815614	213709	NCTC8143	Haemophilus influenzae	GCA_001457655.1	95.4574	91
PubMLST Haemophilus influenzae	3912	M09037	Haemophilus influenzae	13	1811263	213709	NCTC8143	Haemophilus influenzae	GCA_001457655.1	95.3693	91.3189
PubMLST Haemophilus influenzae	3913	M09038	Haemophilus influenzae	17	1950269	213709	NCTC8143	Haemophilus influenzae	GCA_001457655.1	95.1224	86.4697
PubMLST Haemophilus influenzae	3914	M09073	Haemophilus influenzae	15	1942092	213709	NCTC8143	Haemophilus influenzae	GCA_001457655.1	95.2307	87.8505
PubMLST Haemophilus influenzae	3915	M09074	Haemophilus influenzae	13	1810937	213709	NCTC8143	Haemophilus influenzae	GCA_001457655.1	95.4156	90.985
PubMLST Haemophilus influenzae	3916	M09091	Haemophilus influenzae	18	1946324	213709	NCTC8143	Haemophilus influenzae	GCA_001457655.1	95.0852	87.2274
PubMLST Haemophilus influenzae	3917	M09117	Haemophilus influenzae	16	1891604	213709	NCTC8143	Haemophilus influenzae	GCA_001457655.1	95.1314	88.9423
PubMLST Haemophilus influenzae	3918	M09119	Haemophilus influenzae	13	1842685	213709	NCTC8143	Haemophilus influenzae	GCA_001457655.1	95.3758	89.5082
PubMLST Haemophilus influenzae	3919	M09121	Haemophilus influenzae	15	1792632	213709	NCTC8143	Haemophilus influenzae	GCA_001457655.1	97.2375	93.9086
PubMLST Haemophilus influenzae	3920	M09190	Haemophilus influenzae	18	1886492	213709	NCTC8143	Haemophilus influenzae	GCA_001457655.1	97.2264	91.7742
PubMLST Haemophilus influenzae	3921	M09197	Haemophilus influenzae	18	1824316	213709	NCTC8143	Haemophilus influenzae	GCA_001457655.1	97.401	92.5125
PubMLST Haemophilus influenzae	3922	M09199	Haemophilus influenzae	26	1843800	213709	NCTC8143	Haemophilus influenzae	GCA_001457655.1	95.4164	89.934
PubMLST Haemophilus influenzae	3923	M09201	Haemophilus influenzae	19	1898404	213709	NCTC8143	Haemophilus influenzae	GCA_001457655.1	95.1309	88.6218
PubMLST Haemophilus influenzae	3924	M09208	Haemophilus influenzae	31	1835048	213709	NCTC8143	Haemophilus influenzae	GCA_001457655.1	97.3918	93.6667
PubMLST Haemophilus influenzae	3925	M09210	Haemophilus influenzae	15	1854170	213709	NCTC8143	Haemophilus influenzae	GCA_001457655.1	95.2762	88.707
PubMLST Haemophilus influenzae	3926	M09362	Haemophilus influenzae	30	1860270	213709	NCTC8143	Haemophilus influenzae	GCA_001457655.1	97.2609	91.0891
PubMLST Haemophilus influenzae	3927	M09374	Haemophilus influenzae	19	1840819	213709	NCTC8143	Haemophilus influenzae	GCA_001457655.1	95.2574	90.3974
PubMLST Haemophilus influenzae	3928	M09673	Haemophilus influenzae	13	1885542	213709	NCTC8143	Haemophilus influenzae	GCA_001457655.1	97.235	91.1433
PubMLST Haemophilus influenzae	3929	M09739	Haemophilus influenzae	18	1894058	213709	NCTC8143	Haemophilus influenzae	GCA_001457655.1	95.1277	88.764
PubMLST Haemophilus influenzae	3930	M09802	Haemophilus influenzae	22	1861675	213709	NCTC8143	Haemophilus influenzae	GCA_001457655.1	99.2774	96.7213
PubMLST Haemophilus influenzae	3931	M09965	Haemophilus influenzae	31	1935504	213709	NCTC8143	Haemophilus influenzae	GCA_001457655.1	99.1625	96.0506
PubMLST Haemophilus influenzae	3932	M09967	Haemophilus influenzae	14	1811104	213709	NCTC8143	Haemophilus influenzae	GCA_001457655.1	95.4343	91.6528
PubMLST Haemophilus influenzae	3933	M10149	Haemophilus influenzae	19	1860034	213709	NCTC8143	Haemophilus influenzae	GCA_001457655.1	97.3033	92.8339
PubMLST Haemophilus influenzae	3934	M10153	Haemophilus influenzae	21	1780590	213709	NCTC8143	Haemophilus influenzae	GCA_001457655.1	97.3809	94.188
PubMLST Haemophilus influenzae	3935	M10178	Haemophilus influenzae	23	1896960	213709	NCTC8143	Haemophilus influenzae	GCA_001457655.1	95.2286	90.2244
PubMLST Haemophilus influenzae	3936	M10210	Haemophilus influenzae	35	1934478	213709	NCTC8143	Haemophilus influenzae	GCA_001457655.1	97.169	90.9667
PubMLST Haemophilus influenzae	3937	M10230	Haemophilus influenzae	24	1838742	213709	NCTC8143	Haemophilus influenzae	GCA_001457655.1	97.158	93.6982
PubMLST Haemophilus influenzae	3938	M10315	Haemophilus influenzae	23	1840488	213709	NCTC8143	Haemophilus influenzae	GCA_001457655.1	98.0018	97.3554
PubMLST Haemophilus influenzae	3939	M10357	Haemophilus influenzae	24	1850108	213709	NCTC8143	Haemophilus influenzae	GCA_001457655.1	95.5683	89.769
PubMLST Haemophilus influenzae	3940	M10364	Haemophilus influenzae	23	1823824	213709	NCTC8143	Haemophilus influenzae	GCA_001457655.1	99.4744	98.8275
PubMLST Haemophilus influenzae	3941	M10384	Haemophilus influenzae	15	1824349	213709	NCTC8143	Haemophilus influenzae	GCA_001457655.1	95.421	90.0332
PubMLST Haemophilus influenzae	3942	M10385	Haemophilus influenzae	14	1833398	213709	NCTC8143	Haemophilus influenzae	GCA_001457655.1	95.1845	90.7438
PubMLST Haemophilus influenzae	3943	M10409	Haemophilus influenzae	24	1873325	213709	NCTC8143	Haemophilus influenzae	GCA_001457655.1	98.1811	95.7792
PubMLST Haemophilus influenzae	3944	M10424	Haemophilus influenzae	41	1846500	213709	NCTC8143	Haemophilus influenzae	GCA_001457655.1	97.2715	92.1536
PubMLST Haemophilus influenzae	3945	M10425	Haemophilus influenzae	14	1809853	213709	NCTC8143	Haemophilus influenzae	GCA_001457655.1	95.4283	90.9699
PubMLST Haemophilus influenzae	3946	M10427	Haemophilus influenzae	15	1900999	213709	NCTC8143	Haemophilus influenzae	GCA_001457655.1	95.2809	86.7834
PubMLST Haemophilus influenzae	3947	M10468	Haemophilus influenzae	18	1897294	213709	NCTC8143	Haemophilus influenzae	GCA_001457655.1	95.1646	87.8205
PubMLST Haemophilus influenzae	3948	M10469	Haemophilus influenzae	21	1871651	213709	NCTC8143	Haemophilus influenzae	GCA_001457655.1	97.3962	93.517
PubMLST Haemophilus influenzae	3949	M10482	Haemophilus influenzae	28	1863831	213709	NCTC8143	Haemophilus influenzae	GCA_001457655.1	97.3079	90.3279
PubMLST Haemophilus influenzae	3950	M10486	Haemophilus influenzae	17	1843522	213709	NCTC8143	Haemophilus influenzae	GCA_001457655.1	95.2074	89.2916
PubMLST Haemophilus influenzae	3951	M10489	Haemophilus influenzae	16	1916611	213709	NCTC8143	Haemophilus influenzae	GCA_001457655.1	96.9905	89.7476
PubMLST Haemophilus influenzae	3952	M10499	Haemophilus influenzae	19	1778681	213709	NCTC8143	Haemophilus influenzae	GCA_001457655.1	97.3596	94.7009
PubMLST Haemophilus influenzae	3953	M10526	Haemophilus influenzae	33	1790244	213709	NCTC8143	Haemophilus influenzae	GCA_001457655.1	97.5045	94.3396
PubMLST Haemophilus influenzae	3954	M10543	Haemophilus influenzae	13	1810492	213709	NCTC8143	Haemophilus influenzae	GCA_001457655.1	95.4429	91.6528
PubMLST Haemophilus influenzae	3955	M10622	Haemophilus influenzae	28	1845791	213709	NCTC8143	Haemophilus influenzae	GCA_001457655.1	97.2313	90.6977
PubMLST Haemophilus influenzae	3956	M10670	Haemophilus influenzae	36	1846027	213709	NCTC8143	Haemophilus influenzae	GCA_001457655.1	97.2895	91.3765
PubMLST Haemophilus influenzae	3957	M10714	Haemophilus influenzae	14	1893125	213709	NCTC8143	Haemophilus influenzae	GCA_001457655.1	95.1763	87.2204
PubMLST Haemophilus influenzae	3958	M10766	Haemophilus influenzae	13	1801360	213709	NCTC8143	Haemophilus influenzae	GCA_001457655.1	95.3683	91.0924
PubMLST Haemophilus influenzae	3959	M10768	Haemophilus influenzae	28	1920739	213709	NCTC8143	Haemophilus influenzae	GCA_001457655.1	98.2097	93.0159
PubMLST Haemophilus influenzae	3960	M10800	Haemophilus influenzae	11	1847574	213709	NCTC8143	Haemophilus influenzae	GCA_001457655.1	95.2667	89.5425
PubMLST Haemophilus influenzae	3961	M10810	Haemophilus influenzae	30	1875930	213709	NCTC8143	Haemophilus influenzae	GCA_001457655.1	97.3201	89.0879
PubMLST Haemophilus influenzae	3962	M10846	Haemophilus influenzae	14	1897907	213709	NCTC8143	Haemophilus influenzae	GCA_001457655.1	95.3064	86.7834
PubMLST Haemophilus influenzae	3963	M10847	Haemophilus influenzae	13	1810141	213709	NCTC8143	Haemophilus influenzae	GCA_001457655.1	95.4113	91.6528
PubMLST Haemophilus influenzae	3964	M10910	Haemophilus influenzae	29	1931427	213709	NCTC8143	Haemophilus influenzae	GCA_001457655.1	95.0897	87.1632
PubMLST Haemophilus influenzae	3965	M10913	Haemophilus influenzae	37	1831818	213709	NCTC8143	Haemophilus influenzae	GCA_001457655.1	97.2778	92.4623
PubMLST Haemophilus influenzae	3966	M10983	Haemophilus influenzae	13	1857450	213709	NCTC8143	Haemophilus influenzae	GCA_001457655.1	95.4168	90.5691
PubMLST Haemophilus influenzae	3967	M10986	Haemophilus influenzae	18	1823343	213709	NCTC8143	Haemophilus influenzae	GCA_001457655.1	97.3414	92.8453
PubMLST Haemophilus influenzae	3968	M10989	Haemophilus influenzae	21	1851271	213709	NCTC8143	Haemophilus influenzae	GCA_001457655.1	95.3383	88.5057
PubMLST Haemophilus influenzae	3969	M11038	Haemophilus influenzae	33	1856090	213709	NCTC8143	Haemophilus influenzae	GCA_001457655.1	97.105	91.7628
PubMLST Haemophilus influenzae	3970	M11105	Haemophilus influenzae	12	1808659	213709	NCTC8143	Haemophilus influenzae	GCA_001457655.1	95.3008	90.4841
PubMLST Haemophilus influenzae	3971	M11311	Haemophilus influenzae	19	1777918	213709	NCTC8143	Haemophilus influenzae	GCA_001457655.1	97.3803	94.3396
PubMLST Haemophilus influenzae	3972	M11362	Haemophilus influenzae	4	2039308	213709	NCTC8143	Haemophilus influenzae	GCA_001457655.1	96.7978	84.8083
PubMLST Haemophilus influenzae	3973	M11585	Haemophilus influenzae	1	1985826	213709	NCTC8143	Haemophilus influenzae	GCA_001457655.1	96.7936	84.8714
PubMLST Haemophilus influenzae	3974	M11600	Haemophilus influenzae	33	1930984	213709	NCTC8143	Haemophilus influenzae	GCA_001457655.1	97.138	91.879
PubMLST Haemophilus influenzae	3975	M11638	Haemophilus influenzae	15	1848232	213709	NCTC8143	Haemophilus influenzae	GCA_001457655.1	97.2421	92.4466
PubMLST Haemophilus influenzae	3976	M11679	Haemophilus influenzae	34	1960365	213709	NCTC8143	Haemophilus influenzae	GCA_001457655.1	95.3505	87.8125
PubMLST Haemophilus influenzae	3977	M11680	Haemophilus influenzae	30	1846045	213709	NCTC8143	Haemophilus influenzae	GCA_001457655.1	97.2963	91.5423
PubMLST Haemophilus influenzae	3978	M11696	Haemophilus influenzae	22	1877203	213709	NCTC8143	Haemophilus influenzae	GCA_001457655.1	97.9724	92.6948
PubMLST Haemophilus influenzae	3979	M11697	Haemophilus influenzae	14	1811376	213709	NCTC8143	Haemophilus influenzae	GCA_001457655.1	95.4474	90.6511
PubMLST Haemophilus influenzae	3980	M11820	Haemophilus influenzae	13	1810562	213709	NCTC8143	Haemophilus influenzae	GCA_001457655.1	95.4291	91.1519
PubMLST Haemophilus influenzae	3981	M11840	Haemophilus influenzae	17	1861449	213709	NCTC8143	Haemophilus influenzae	GCA_001457655.1	97.3994	91.1909
PubMLST Haemophilus influenzae	3982	M11869	Haemophilus influenzae	18	1854812	213709	NCTC8143	Haemophilus influenzae	GCA_001457655.1	95.2959	89.5082
PubMLST Haemophilus influenzae	3983	M11870	Haemophilus influenzae	29	1862428	213709	NCTC8143	Haemophilus influenzae	GCA_001457655.1	97.0434	91.4474
PubMLST Haemophilus influenzae	3984	M11871	Haemophilus influenzae	24	1828798	213709	NCTC8143	Haemophilus influenzae	GCA_001457655.1	97.3545	93.178
PubMLST Haemophilus influenzae	3985	M11879	Haemophilus influenzae	25	1809268	213709	NCTC8143	Haemophilus influenzae	GCA_001457655.1	99.2689	99.8314
PubMLST Haemophilus influenzae	3986	M11900	Haemophilus influenzae	24	1859447	213709	NCTC8143	Haemophilus influenzae	GCA_001457655.1	99.5926	99.8369
PubMLST Haemophilus influenzae	3987	M11907	Haemophilus influenzae	14	1815531	213709	NCTC8143	Haemophilus influenzae	GCA_001457655.1	95.4431	91.3333
PubMLST Haemophilus influenzae	3988	M11908	Haemophilus influenzae	18	1829452	213709	NCTC8143	Haemophilus influenzae	GCA_001457655.1	98.266	97.6821
PubMLST Haemophilus influenzae	3989	M11919	Haemophilus influenzae	15	1835097	213709	NCTC8143	Haemophilus influenzae	GCA_001457655.1	95.1875	90.3974
PubMLST Haemophilus influenzae	3990	M11921	Haemophilus influenzae	31	1953960	213709	NCTC8143	Haemophilus influenzae	GCA_001457655.1	97.0624	90.1254
PubMLST Haemophilus influenzae	3991	M11923	Haemophilus influenzae	13	1810469	213709	NCTC8143	Haemophilus influenzae	GCA_001457655.1	95.4589	90.818
PubMLST Haemophilus influenzae	3992	M11955	Haemophilus influenzae	28	1871891	213709	NCTC8143	Haemophilus influenzae	GCA_001457655.1	98.3442	96.5798
PubMLST Haemophilus influenzae	3993	M11961	Haemophilus influenzae	13	1810469	213709	NCTC8143	Haemophilus influenzae	GCA_001457655.1	95.445	91.1519
PubMLST Haemophilus influenzae	3994	M11979	Haemophilus influenzae	18	1823440	213709	NCTC8143	Haemophilus influenzae	GCA_001457655.1	97.2883	93.0116
PubMLST Haemophilus influenzae	3995	M12003	Haemophilus influenzae	12	1842122	213709	NCTC8143	Haemophilus influenzae	GCA_001457655.1	95.2453	89.689
PubMLST Haemophilus influenzae	3996	M12007	Haemophilus influenzae	18	1811321	213709	NCTC8143	Haemophilus influenzae	GCA_001457655.1	95.3761	91.9732
PubMLST Haemophilus influenzae	3997	M12066	Haemophilus influenzae	30	1896381	213709	NCTC8143	Haemophilus influenzae	GCA_001457655.1	97.4604	91.9094
PubMLST Haemophilus influenzae	3998	M12084	Haemophilus influenzae	41	1944642	213709	NCTC8143	Haemophilus influenzae	GCA_001457655.1	98.1821	90.6349
PubMLST Haemophilus influenzae	3999	M12086	Haemophilus influenzae	16	1835225	213709	NCTC8143	Haemophilus influenzae	GCA_001457655.1	97.3222	93.4102
PubMLST Haemophilus influenzae	4000	M12095	Haemophilus influenzae	18	1948857	213709	NCTC8143	Haemophilus influenzae	GCA_001457655.1	95.1279	86.4062
PubMLST Haemophilus influenzae	4001	M12125	Haemophilus influenzae	22	1784671	213709	NCTC8143	Haemophilus influenzae	GCA_001457655.1	97.4202	92.4915
PubMLST Haemophilus influenzae	4002	M12178	Haemophilus influenzae	19	1928675	213709	NCTC8143	Haemophilus influenzae	GCA_001457655.1	97.0934	89.0995
PubMLST Haemophilus influenzae	4003	M12237	Haemophilus influenzae	16	1900993	213709	NCTC8143	Haemophilus influenzae	GCA_001457655.1	95.273	86.9427
PubMLST Haemophilus influenzae	4004	M12312	Haemophilus influenzae	17	1795137	213709	NCTC8143	Haemophilus influenzae	GCA_001457655.1	95.2054	91.3706
PubMLST Haemophilus influenzae	4005	M12328	Haemophilus influenzae	27	1936563	213709	NCTC8143	Haemophilus influenzae	GCA_001457655.1	98.1549	91.4692
PubMLST Haemophilus influenzae	4006	M12352	Haemophilus influenzae	20	1795282	213709	NCTC8143	Haemophilus influenzae	GCA_001457655.1	98.3443	96.9492
PubMLST Haemophilus influenzae	4007	M12353	Haemophilus influenzae	32	1933641	213709	NCTC8143	Haemophilus influenzae	GCA_001457655.1	97.1421	90.9667
PubMLST Haemophilus influenzae	4008	M12373	Haemophilus influenzae	22	1866324	213709	NCTC8143	Haemophilus influenzae	GCA_001457655.1	97.9473	95.114
PubMLST Haemophilus influenzae	4009	M12452	Haemophilus influenzae	17	1848335	213709	NCTC8143	Haemophilus influenzae	GCA_001457655.1	95.1512	89.8527
PubMLST Haemophilus influenzae	4010	M12469	Haemophilus influenzae	18	1783108	213709	NCTC8143	Haemophilus influenzae	GCA_001457655.1	97.3862	92.3339
PubMLST Haemophilus influenzae	4011	M12522	Haemophilus influenzae	26	1785215	213709	NCTC8143	Haemophilus influenzae	GCA_001457655.1	97.547	93.1624
PubMLST Haemophilus influenzae	4012	M12570	Haemophilus influenzae	15	1836899	213709	NCTC8143	Haemophilus influenzae	GCA_001457655.1	95.2746	90.264
PubMLST Haemophilus influenzae	4013	M12666	Haemophilus influenzae	16	1844251	213709	NCTC8143	Haemophilus influenzae	GCA_001457655.1	95.291	90.312
PubMLST Haemophilus influenzae	4014	M12669	Haemophilus influenzae	20	1824374	213709	NCTC8143	Haemophilus influenzae	GCA_001457655.1	97.3781	92.3461
PubMLST Haemophilus influenzae	4015	M12871	Haemophilus influenzae	29	1871084	213709	NCTC8143	Haemophilus influenzae	GCA_001457655.1	97.1924	90.5074
PubMLST Haemophilus influenzae	4016	M12969	Haemophilus influenzae	25	1809600	213709	NCTC8143	Haemophilus influenzae	GCA_001457655.1	99.2371	98.9916
PubMLST Haemophilus influenzae	4017	M13002	Haemophilus influenzae	27	1856513	213709	NCTC8143	Haemophilus influenzae	GCA_001457655.1	99.5945	99.5074
PubMLST Haemophilus influenzae	4018	M13034	Haemophilus influenzae	1	1887933	213709	NCTC8143	Haemophilus influenzae	GCA_001457655.1	95.336	87.1224
PubMLST Haemophilus influenzae	4019	M13051	Haemophilus influenzae	37	1928688	213709	NCTC8143	Haemophilus influenzae	GCA_001457655.1	97.1573	88.8357
PubMLST Haemophilus influenzae	4020	M13081	Haemophilus influenzae	28	1918677	213709	NCTC8143	Haemophilus influenzae	GCA_001457655.1	97.2391	87.8981
PubMLST Haemophilus influenzae	4021	M13109	Haemophilus influenzae	23	1787789	213709	NCTC8143	Haemophilus influenzae	GCA_001457655.1	97.3099	94.7099
PubMLST Haemophilus influenzae	4022	M13119	Haemophilus influenzae	22	1820464	213709	NCTC8143	Haemophilus influenzae	GCA_001457655.1	99.435	99.3333
PubMLST Haemophilus influenzae	4023	M13126	Haemophilus influenzae	19	1900150	213709	NCTC8143	Haemophilus influenzae	GCA_001457655.1	95.1914	87.2
PubMLST Haemophilus influenzae	4024	M13136	Haemophilus influenzae	16	1776805	213709	NCTC8143	Haemophilus influenzae	GCA_001457655.1	98.8569	98.4589
PubMLST Haemophilus influenzae	4025	M13180	Haemophilus influenzae	14	1811489	213709	NCTC8143	Haemophilus influenzae	GCA_001457655.1	95.4989	90.4841
PubMLST Haemophilus influenzae	4026	M13189	Haemophilus influenzae	17	1888864	213709	NCTC8143	Haemophilus influenzae	GCA_001457655.1	95.2568	89.8551
PubMLST Haemophilus influenzae	4027	M13204	Haemophilus influenzae	15	1811390	213709	NCTC8143	Haemophilus influenzae	GCA_001457655.1	95.4617	90.6511
PubMLST Haemophilus influenzae	4028	M13272	Haemophilus influenzae	28	1900684	213709	NCTC8143	Haemophilus influenzae	GCA_001457655.1	98.1356	92.6045
PubMLST Haemophilus influenzae	4029	M13274	Haemophilus influenzae	13	1810539	213709	NCTC8143	Haemophilus influenzae	GCA_001457655.1	95.4383	91.1519
PubMLST Haemophilus influenzae	4030	M13276	Haemophilus influenzae	19	1825107	213709	NCTC8143	Haemophilus influenzae	GCA_001457655.1	97.3428	92.6789
PubMLST Haemophilus influenzae	4031	M13279	Haemophilus influenzae	16	1946132	213709	NCTC8143	Haemophilus influenzae	GCA_001457655.1	95.0109	86.6044
PubMLST Haemophilus influenzae	4032	M13285	Haemophilus influenzae	32	1864562	213709	NCTC8143	Haemophilus influenzae	GCA_001457655.1	97.2564	91.4333
PubMLST Haemophilus influenzae	4033	M13349	Haemophilus influenzae	32	1885634	213709	NCTC8143	Haemophilus influenzae	GCA_001457655.1	97.1907	91.3961
PubMLST Haemophilus influenzae	4034	M13357	Haemophilus influenzae	17	1780411	213709	NCTC8143	Haemophilus influenzae	GCA_001457655.1	98.831	98.8075
PubMLST Haemophilus influenzae	4035	M13359	Haemophilus influenzae	19	1892524	213709	NCTC8143	Haemophilus influenzae	GCA_001457655.1	95.2766	86.6774
PubMLST Haemophilus influenzae	4036	M13364	Haemophilus influenzae	26	1900390	213709	NCTC8143	Haemophilus influenzae	GCA_001457655.1	98.1227	93.0979
PubMLST Haemophilus influenzae	4037	M13367	Haemophilus influenzae	15	1811715	213709	NCTC8143	Haemophilus influenzae	GCA_001457655.1	95.4296	91.8197
PubMLST Haemophilus influenzae	4038	M13368	Haemophilus influenzae	12	1859912	213709	NCTC8143	Haemophilus influenzae	GCA_001457655.1	95.26	87.6623
PubMLST Haemophilus influenzae	4039	M13382	Haemophilus influenzae	14	1812374	213709	NCTC8143	Haemophilus influenzae	GCA_001457655.1	95.4107	91.4858
PubMLST Haemophilus influenzae	4040	M13387	Haemophilus influenzae	18	1791041	213709	NCTC8143	Haemophilus influenzae	GCA_001457655.1	95.2274	91.0169
PubMLST Haemophilus influenzae	4041	M13422	Haemophilus influenzae	18	1823509	213709	NCTC8143	Haemophilus influenzae	GCA_001457655.1	97.3186	93.0116
PubMLST Haemophilus influenzae	4042	M13430	Haemophilus influenzae	14	1835386	213709	NCTC8143	Haemophilus influenzae	GCA_001457655.1	95.2423	90.0826
PubMLST Haemophilus influenzae	4043	M13525	Haemophilus influenzae	16	1813346	213709	NCTC8143	Haemophilus influenzae	GCA_001457655.1	95.4314	91.4858
PubMLST Haemophilus influenzae	4044	M13527	Haemophilus influenzae	14	1789867	213709	NCTC8143	Haemophilus influenzae	GCA_001457655.1	95.1161	90.8629
PubMLST Haemophilus influenzae	4045	M13539	Haemophilus influenzae	29	1902032	213709	NCTC8143	Haemophilus influenzae	GCA_001457655.1	98.104	93.0868
PubMLST Haemophilus influenzae	4046	M13564	Haemophilus influenzae	4	1899275	213709	NCTC8143	Haemophilus influenzae	GCA_001457655.1	97.3511	90.9667
PubMLST Haemophilus influenzae	4047	M13565	Haemophilus influenzae	13	1843257	213709	NCTC8143	Haemophilus influenzae	GCA_001457655.1	95.2124	90.1478
PubMLST Haemophilus influenzae	4048	M14002	Haemophilus influenzae	21	1778985	213709	NCTC8143	Haemophilus influenzae	GCA_001457655.1	97.1681	95.1973
PubMLST Haemophilus influenzae	4049	M14079	Haemophilus influenzae	31	1779005	213709	NCTC8143	Haemophilus influenzae	GCA_001457655.1	97.3235	95.1641
PubMLST Haemophilus influenzae	4050	M14147	Haemophilus influenzae	25	1786190	213709	NCTC8143	Haemophilus influenzae	GCA_001457655.1	97.4343	92.0962
PubMLST Haemophilus influenzae	4051	M14216	Haemophilus influenzae	25	1795801	213709	NCTC8143	Haemophilus influenzae	GCA_001457655.1	97.401	92.3599
PubMLST Haemophilus influenzae	4052	M14307	Haemophilus influenzae	35	1858897	213709	NCTC8143	Haemophilus influenzae	GCA_001457655.1	97.2891	91.5702
PubMLST Haemophilus influenzae	4053	M14315	Haemophilus influenzae	17	1897246	213709	NCTC8143	Haemophilus influenzae	GCA_001457655.1	95.0883	88.16
PubMLST Haemophilus influenzae	4054	M14396	Haemophilus influenzae	35	1861126	213709	NCTC8143	Haemophilus influenzae	GCA_001457655.1	97.2856	91.1038
PubMLST Haemophilus influenzae	4055	M14416	Haemophilus influenzae	32	1999519	213709	NCTC8143	Haemophilus influenzae	GCA_001457655.1	97.1608	86.6154
PubMLST Haemophilus influenzae	4056	M14444	Haemophilus influenzae	22	1859168	213709	NCTC8143	Haemophilus influenzae	GCA_001457655.1	98.1599	95.5738
PubMLST Haemophilus influenzae	4057	M14545	Haemophilus influenzae	17	1859815	213709	NCTC8143	Haemophilus influenzae	GCA_001457655.1	98.2636	96.0912
PubMLST Haemophilus influenzae	4058	M14582	Haemophilus influenzae	24	1786182	213709	NCTC8143	Haemophilus influenzae	GCA_001457655.1	97.3237	94.3782
PubMLST Haemophilus influenzae	4059	M14623	Haemophilus influenzae	29	1864974	213709	NCTC8143	Haemophilus influenzae	GCA_001457655.1	97.9181	95.2381
PubMLST Haemophilus influenzae	4060	M14626	Haemophilus influenzae	22	1781954	213709	NCTC8143	Haemophilus influenzae	GCA_001457655.1	97.3935	94.5299
PubMLST Haemophilus influenzae	4061	M14634	Haemophilus influenzae	40	2013587	213709	NCTC8143	Haemophilus influenzae	GCA_001457655.1	97.0959	87.9389
PubMLST Haemophilus influenzae	4062	M14647	Haemophilus influenzae	27	1916232	213709	NCTC8143	Haemophilus influenzae	GCA_001457655.1	97.0907	90.4306
PubMLST Haemophilus influenzae	4063	M14661	Haemophilus influenzae	17	1805966	213709	NCTC8143	Haemophilus influenzae	GCA_001457655.1	95.2521	91.5825
PubMLST Haemophilus influenzae	4064	M14666	Haemophilus influenzae	18	1841928	213709	NCTC8143	Haemophilus influenzae	GCA_001457655.1	97.0877	94.2339
PubMLST Haemophilus influenzae	4065	M14691	Haemophilus influenzae	27	1875668	213709	NCTC8143	Haemophilus influenzae	GCA_001457655.1	95.116	89.7561
PubMLST Haemophilus influenzae	4066	M14705	Haemophilus influenzae	56	1968748	213709	NCTC8143	Haemophilus influenzae	GCA_001457655.1	97.1159	89.2063
PubMLST Haemophilus influenzae	4067	M14722	Haemophilus influenzae	15	1811715	213709	NCTC8143	Haemophilus influenzae	GCA_001457655.1	95.4623	91.3189
PubMLST Haemophilus influenzae	4068	M14785	Haemophilus influenzae	23	1823780	213709	NCTC8143	Haemophilus influenzae	GCA_001457655.1	97.3218	92.9766
PubMLST Haemophilus influenzae	4069	M14791	Haemophilus influenzae	23	1903071	213709	NCTC8143	Haemophilus influenzae	GCA_001457655.1	97.1815	90.88
PubMLST Haemophilus influenzae	4070	M14793	Haemophilus influenzae	16	1835466	213709	NCTC8143	Haemophilus influenzae	GCA_001457655.1	95.1732	90.5785
PubMLST Haemophilus influenzae	4071	M14822	Haemophilus influenzae	15	1835565	213709	NCTC8143	Haemophilus influenzae	GCA_001457655.1	95.2542	89.5695
PubMLST Haemophilus influenzae	4072	M14886	Haemophilus influenzae	29	1939740	213709	NCTC8143	Haemophilus influenzae	GCA_001457655.1	97.1168	88.8013
PubMLST Haemophilus influenzae	4073	M14910	Haemophilus influenzae	20	1826293	213709	NCTC8143	Haemophilus influenzae	GCA_001457655.1	98.8206	96.173
PubMLST Haemophilus influenzae	4074	M14916	Haemophilus influenzae	26	1828309	213709	NCTC8143	Haemophilus influenzae	GCA_001457655.1	97.3673	92.9883
PubMLST Haemophilus influenzae	4075	M14928	Haemophilus influenzae	15	1844337	213709	NCTC8143	Haemophilus influenzae	GCA_001457655.1	95.189	89.9836
PubMLST Haemophilus influenzae	4076	M14951	Haemophilus influenzae	1	2008026	213709	NCTC8143	Haemophilus influenzae	GCA_001457655.1	96.9784	85.3513
PubMLST Haemophilus influenzae	4077	M14979	Haemophilus influenzae	42	1874897	213709	NCTC8143	Haemophilus influenzae	GCA_001457655.1	97.2712	91.0891
PubMLST Haemophilus influenzae	4078	M15048	Haemophilus influenzae	6	1906010	213709	NCTC8143	Haemophilus influenzae	GCA_001457655.1	97.2844	90.3785
PubMLST Haemophilus influenzae	4079	M15095	Haemophilus influenzae	38	1875375	213709	NCTC8143	Haemophilus influenzae	GCA_001457655.1	97.2589	91.7492
PubMLST Haemophilus influenzae	4080	M15104	Haemophilus influenzae	23	1829391	213709	NCTC8143	Haemophilus influenzae	GCA_001457655.1	97.2509	93.823
PubMLST Haemophilus influenzae	4081	M15182	Haemophilus influenzae	18	1948687	213709	NCTC8143	Haemophilus influenzae	GCA_001457655.1	95.0646	86.7395
PubMLST Haemophilus influenzae	4082	M15189	Haemophilus influenzae	3	1845372	213709	NCTC8143	Haemophilus influenzae	GCA_001457655.1	97.5293	91.1909
PubMLST Haemophilus influenzae	4083	M15220	Haemophilus influenzae	22	1759308	213709	NCTC8143	Haemophilus influenzae	GCA_001457655.1	97.3473	94.8007
PubMLST Haemophilus influenzae	4084	M15245	Haemophilus influenzae	17	1949706	213709	NCTC8143	Haemophilus influenzae	GCA_001457655.1	95.0736	86.4486
PubMLST Haemophilus influenzae	4085	M15405	Haemophilus influenzae	19	1855118	213709	NCTC8143	Haemophilus influenzae	GCA_001457655.1	97.3132	91.8167
PubMLST Haemophilus influenzae	4086	M15409	Haemophilus influenzae	33	1922465	213709	NCTC8143	Haemophilus influenzae	GCA_001457655.1	97.1479	89.3142
PubMLST Haemophilus influenzae	4087	M15412	Haemophilus influenzae	23	1853477	213709	NCTC8143	Haemophilus influenzae	GCA_001457655.1	97.2627	93.9344
PubMLST Haemophilus influenzae	4088	M15691	Haemophilus influenzae	19	1844082	213709	NCTC8143	Haemophilus influenzae	GCA_001457655.1	95.2095	90.4605
PubMLST Haemophilus influenzae	4089	M15852	Haemophilus influenzae	29	1796274	213709	NCTC8143	Haemophilus influenzae	GCA_001457655.1	97.2356	94.7099
PubMLST Haemophilus influenzae	4090	M15860	Haemophilus influenzae	22	1873667	213709	NCTC8143	Haemophilus influenzae	GCA_001457655.1	98.1153	95.4397
PubMLST Haemophilus influenzae	4091	M15861	Haemophilus influenzae	14	1810752	213709	NCTC8143	Haemophilus influenzae	GCA_001457655.1	95.459	90.6511
PubMLST Haemophilus influenzae	4092	M15894	Haemophilus influenzae	40	1827002	213709	NCTC8143	Haemophilus influenzae	GCA_001457655.1	97.2977	91.709
PubMLST Haemophilus influenzae	4093	M15895	Haemophilus influenzae	1	1919901	213709	NCTC8143	Haemophilus influenzae	GCA_001457655.1	95.1613	88.8889
PubMLST Haemophilus influenzae	4094	M15898	Haemophilus influenzae	36	1935922	213709	NCTC8143	Haemophilus influenzae	GCA_001457655.1	99.1707	95.7211
PubMLST Haemophilus influenzae	4095	M15927	Haemophilus influenzae	23	1863135	213709	NCTC8143	Haemophilus influenzae	GCA_001457655.1	98.0404	94.7798
PubMLST Haemophilus influenzae	4096	M15928	Haemophilus influenzae	30	1820554	213709	NCTC8143	Haemophilus influenzae	GCA_001457655.1	97.3198	94.1077
PubMLST Haemophilus influenzae	4097	M15937	Haemophilus influenzae	23	1825467	213709	NCTC8143	Haemophilus influenzae	GCA_001457655.1	99.0949	99.4992
PubMLST Haemophilus influenzae	4098	M15940	Haemophilus influenzae	22	1823757	213709	NCTC8143	Haemophilus influenzae	GCA_001457655.1	97.3601	92.5
PubMLST Haemophilus influenzae	4099	M15953	Haemophilus influenzae	39	1861063	213709	NCTC8143	Haemophilus influenzae	GCA_001457655.1	97.8957	96.0199
PubMLST Haemophilus influenzae	4100	M16009	Haemophilus influenzae	30	1861338	213709	NCTC8143	Haemophilus influenzae	GCA_001457655.1	97.2143	91.133
PubMLST Haemophilus influenzae	4101	M16077	Haemophilus influenzae	15	1851264	213709	NCTC8143	Haemophilus influenzae	GCA_001457655.1	95.3151	90.3752
PubMLST Haemophilus influenzae	4102	M16088	Haemophilus influenzae	16	1844361	213709	NCTC8143	Haemophilus influenzae	GCA_001457655.1	95.2615	90.4918
PubMLST Haemophilus influenzae	4103	M16110	Haemophilus influenzae	31	1846445	213709	NCTC8143	Haemophilus influenzae	GCA_001457655.1	97.2929	92.2056
PubMLST Haemophilus influenzae	4104	M16125	Haemophilus influenzae	38	1873388	213709	NCTC8143	Haemophilus influenzae	GCA_001457655.1	97.2754	90.7591
PubMLST Haemophilus influenzae	4105	M16192	Haemophilus influenzae	12	1849089	213709	NCTC8143	Haemophilus influenzae	GCA_001457655.1	95.2491	89.5254
PubMLST Haemophilus influenzae	4106	M16278	Haemophilus influenzae	30	1817451	213709	NCTC8143	Haemophilus influenzae	GCA_001457655.1	99.2181	99.4932
PubMLST Haemophilus influenzae	4107	M16359	Haemophilus influenzae	33	1991733	213709	NCTC8143	Haemophilus influenzae	GCA_001457655.1	99.1481	92.9122
PubMLST Haemophilus influenzae	4108	M16394	Haemophilus influenzae	29	1871256	213709	NCTC8143	Haemophilus influenzae	GCA_001457655.1	97.4471	87.5614
PubMLST Haemophilus influenzae	4109	M16395	Haemophilus influenzae	19	1823206	213709	NCTC8143	Haemophilus influenzae	GCA_001457655.1	97.3389	92.8453
PubMLST Haemophilus influenzae	4110	M16415	Haemophilus influenzae	17	1795203	213709	NCTC8143	Haemophilus influenzae	GCA_001457655.1	95.188	91.2014
PubMLST Haemophilus influenzae	4111	M16485	Haemophilus influenzae	18	1957540	213709	NCTC8143	Haemophilus influenzae	GCA_001457655.1	95.2869	84.6512
PubMLST Haemophilus influenzae	4112	M16541	Haemophilus influenzae	16	1848959	213709	NCTC8143	Haemophilus influenzae	GCA_001457655.1	95.2512	89.3268
PubMLST Haemophilus influenzae	4113	M16543	Haemophilus influenzae	4	1958286	213709	NCTC8143	Haemophilus influenzae	GCA_001457655.1	97.3394	86.7896
PubMLST Haemophilus influenzae	4114	M16583	Haemophilus influenzae	21	1853865	213709	NCTC8143	Haemophilus influenzae	GCA_001457655.1	97.2724	93.6066
PubMLST Haemophilus influenzae	4115	M16672	Haemophilus influenzae	15	1936786	213709	NCTC8143	Haemophilus influenzae	GCA_001457655.1	95.2767	87.1674
PubMLST Haemophilus influenzae	4116	M16860	Haemophilus influenzae	27	1853457	213709	NCTC8143	Haemophilus influenzae	GCA_001457655.1	98.1241	94.9013
PubMLST Haemophilus influenzae	4117	M16963	Haemophilus influenzae	23	1819461	213709	NCTC8143	Haemophilus influenzae	GCA_001457655.1	98.7294	97.9899
PubMLST Haemophilus influenzae	4118	M16974	Haemophilus influenzae	10	1806637	213709	NCTC8143	Haemophilus influenzae	GCA_001457655.1	95.2526	91.1519
PubMLST Haemophilus influenzae	4119	M16975	Haemophilus influenzae	23	1843606	213709	NCTC8143	Haemophilus influenzae	GCA_001457655.1	97.1616	92.0792
PubMLST Haemophilus influenzae	4120	M17017	Haemophilus influenzae	44	1981242	213709	NCTC8143	Haemophilus influenzae	GCA_001457655.1	99.2334	93.8871
PubMLST Haemophilus influenzae	4121	M17037	Haemophilus influenzae	14	1774872	213709	NCTC8143	Haemophilus influenzae	GCA_001457655.1	98.793	98.4642
PubMLST Haemophilus influenzae	4123	M17129	Haemophilus influenzae	24	1934544	213709	NCTC8143	Haemophilus influenzae	GCA_001457655.1	95.0871	87.224
PubMLST Haemophilus influenzae	4124	M17181	Haemophilus influenzae	22	1951174	213709	NCTC8143	Haemophilus influenzae	GCA_001457655.1	95.0087	87.0515
PubMLST Haemophilus influenzae	4125	M17209	Haemophilus influenzae	25	1888747	213709	NCTC8143	Haemophilus influenzae	GCA_001457655.1	95.3736	88.2068
PubMLST Haemophilus influenzae	4126	M17214	Haemophilus influenzae	24	1900756	213709	NCTC8143	Haemophilus influenzae	GCA_001457655.1	98.1221	93.0979
PubMLST Haemophilus influenzae	4127	M17247	Haemophilus influenzae	17	1844255	213709	NCTC8143	Haemophilus influenzae	GCA_001457655.1	95.2442	90.8046
PubMLST Haemophilus influenzae	4128	M17454	Haemophilus influenzae	18	1823296	213709	NCTC8143	Haemophilus influenzae	GCA_001457655.1	97.3344	92.8453
PubMLST Haemophilus influenzae	4129	M17524	Haemophilus influenzae	24	1782346	213709	NCTC8143	Haemophilus influenzae	GCA_001457655.1	97.4121	93.8356
PubMLST Haemophilus influenzae	4130	M17527	Haemophilus influenzae	31	1862853	213709	NCTC8143	Haemophilus influenzae	GCA_001457655.1	97.1655	91.4333
PubMLST Haemophilus influenzae	4131	M17586	Haemophilus influenzae	35	1884995	213709	NCTC8143	Haemophilus influenzae	GCA_001457655.1	97.3263	92.2204
PubMLST Haemophilus influenzae	4132	M17611	Haemophilus influenzae	25	1790081	213709	NCTC8143	Haemophilus influenzae	GCA_001457655.1	97.2842	94.0171
PubMLST Haemophilus influenzae	4133	M17645	Haemophilus influenzae	37	1873215	213709	NCTC8143	Haemophilus influenzae	GCA_001457655.1	97.2644	90.939
PubMLST Haemophilus influenzae	4134	M17648	Haemophilus influenzae	1	1816295	213709	NCTC8143	Haemophilus influenzae	GCA_001457655.1	97.4466	92.0661
PubMLST Haemophilus influenzae	4135	M17677	Haemophilus influenzae	22	1841289	213709	NCTC8143	Haemophilus influenzae	GCA_001457655.1	98.101	96.3576
PubMLST Haemophilus influenzae	4136	M17681	Haemophilus influenzae	13	1810504	213709	NCTC8143	Haemophilus influenzae	GCA_001457655.1	95.4498	90.818
PubMLST Haemophilus influenzae	4137	M17695	Haemophilus influenzae	17	1840838	213709	NCTC8143	Haemophilus influenzae	GCA_001457655.1	95.2668	90.099
PubMLST Haemophilus influenzae	4138	M17698	Haemophilus influenzae	14	1811571	213709	NCTC8143	Haemophilus influenzae	GCA_001457655.1	95.4833	90.3172
PubMLST Haemophilus influenzae	4139	M17909	Haemophilus influenzae	14	1810712	213709	NCTC8143	Haemophilus influenzae	GCA_001457655.1	95.438	90.818
PubMLST Haemophilus influenzae	4140	M17915	Haemophilus influenzae	16	1789945	213709	NCTC8143	Haemophilus influenzae	GCA_001457655.1	95.1419	91.0017
PubMLST Haemophilus influenzae	4141	M17979	Haemophilus influenzae	24	1875276	213709	NCTC8143	Haemophilus influenzae	GCA_001457655.1	95.0901	89.7561
PubMLST Haemophilus influenzae	4142	M17985	Haemophilus influenzae	13	1810560	213709	NCTC8143	Haemophilus influenzae	GCA_001457655.1	95.4241	90.6511
PubMLST Haemophilus influenzae	4143	M18093	Haemophilus influenzae	17	1914395	213709	NCTC8143	Haemophilus influenzae	GCA_001457655.1	97.3705	89.3651
PubMLST Haemophilus influenzae	4144	M18174	Haemophilus influenzae	16	1846571	213709	NCTC8143	Haemophilus influenzae	GCA_001457655.1	95.3089	89.198
PubMLST Haemophilus influenzae	4145	M18230	Haemophilus influenzae	17	1835050	213709	NCTC8143	Haemophilus influenzae	GCA_001457655.1	95.1967	90.2318
PubMLST Haemophilus influenzae	4146	M18277	Haemophilus influenzae	28	1909488	213709	NCTC8143	Haemophilus influenzae	GCA_001457655.1	98.308	95.2077
PubMLST Haemophilus influenzae	4147	M18372	Haemophilus influenzae	35	1827999	213709	NCTC8143	Haemophilus influenzae	GCA_001457655.1	97.3734	91.2458
PubMLST Haemophilus influenzae	4148	M18379	Haemophilus influenzae	31	1829032	213709	NCTC8143	Haemophilus influenzae	GCA_001457655.1	97.3142	91.4573
PubMLST Haemophilus influenzae	4149	M18383	Haemophilus influenzae	18	1823295	213709	NCTC8143	Haemophilus influenzae	GCA_001457655.1	97.3229	93.0116
PubMLST Haemophilus influenzae	4150	M18435	Haemophilus influenzae	26	1842775	213709	NCTC8143	Haemophilus influenzae	GCA_001457655.1	98.7194	97.6744
PubMLST Haemophilus influenzae	4151	M18543	Haemophilus influenzae	13	1810605	213709	NCTC8143	Haemophilus influenzae	GCA_001457655.1	95.4353	90.6511
PubMLST Haemophilus influenzae	4152	M18545	Haemophilus influenzae	22	1782515	213709	NCTC8143	Haemophilus influenzae	GCA_001457655.1	97.4343	93.3447
PubMLST Haemophilus influenzae	4153	M18630	Haemophilus influenzae	23	1842840	213709	NCTC8143	Haemophilus influenzae	GCA_001457655.1	98.7137	97.8512
PubMLST Haemophilus influenzae	4154	M18642	Haemophilus influenzae	30	1830127	213709	NCTC8143	Haemophilus influenzae	GCA_001457655.1	97.2383	92.3461
PubMLST Haemophilus influenzae	4155	M18643	Haemophilus influenzae	13	1810507	213709	NCTC8143	Haemophilus influenzae	GCA_001457655.1	95.4593	90.6511
PubMLST Haemophilus influenzae	4156	M18722	Haemophilus influenzae	19	1854901	213709	NCTC8143	Haemophilus influenzae	GCA_001457655.1	98.1601	94.6078
PubMLST Haemophilus influenzae	4157	M18747	Haemophilus influenzae	19	1846963	213709	NCTC8143	Haemophilus influenzae	GCA_001457655.1	95.5347	90.7743
PubMLST Haemophilus influenzae	4158	M18770	Haemophilus influenzae	22	1817914	213709	NCTC8143	Haemophilus influenzae	GCA_001457655.1	99.2556	99.665
PubMLST Haemophilus influenzae	4159	M18823	Haemophilus influenzae	16	1847898	213709	NCTC8143	Haemophilus influenzae	GCA_001457655.1	95.2943	90.1478
PubMLST Haemophilus influenzae	4160	M18825	Haemophilus influenzae	14	1810645	213709	NCTC8143	Haemophilus influenzae	GCA_001457655.1	95.4424	90.6355
PubMLST Haemophilus influenzae	4161	M18826	Haemophilus influenzae	15	1773715	213709	NCTC8143	Haemophilus influenzae	GCA_001457655.1	98.8583	98.8034
PubMLST Haemophilus influenzae	4162	M18856	Haemophilus influenzae	28	1851296	213709	NCTC8143	Haemophilus influenzae	GCA_001457655.1	97.0741	92.0792
PubMLST Haemophilus influenzae	4163	M18913	Haemophilus influenzae	13	1810394	213709	NCTC8143	Haemophilus influenzae	GCA_001457655.1	95.436	90.818
PubMLST Haemophilus influenzae	4164	M18924	Haemophilus influenzae	14	1810756	213709	NCTC8143	Haemophilus influenzae	GCA_001457655.1	95.453	90.985
PubMLST Haemophilus influenzae	4165	M18947	Haemophilus influenzae	20	1837707	213709	NCTC8143	Haemophilus influenzae	GCA_001457655.1	98.7438	98.0198
PubMLST Haemophilus influenzae	4166	M18949	Haemophilus influenzae	15	1811748	213709	NCTC8143	Haemophilus influenzae	GCA_001457655.1	95.4168	90.818
PubMLST Haemophilus influenzae	4167	M18968	Haemophilus influenzae	14	1810823	213709	NCTC8143	Haemophilus influenzae	GCA_001457655.1	95.4207	91.4858
PubMLST Haemophilus influenzae	4168	M18970	Haemophilus influenzae	10	1861793	213709	NCTC8143	Haemophilus influenzae	GCA_001457655.1	95.2818	88.0065
PubMLST Haemophilus influenzae	4169	M18975	Haemophilus influenzae	16	1784525	213709	NCTC8143	Haemophilus influenzae	GCA_001457655.1	97.2643	93.3786
PubMLST Haemophilus influenzae	4170	M19151	Haemophilus influenzae	17	1891401	213709	NCTC8143	Haemophilus influenzae	GCA_001457655.1	95.2416	87.9808
PubMLST Haemophilus influenzae	4171	M19325	Haemophilus influenzae	13	1897692	213709	NCTC8143	Haemophilus influenzae	GCA_001457655.1	95.1431	87.8788
PubMLST Haemophilus influenzae	4172	M19425	Haemophilus influenzae	13	1810967	213709	NCTC8143	Haemophilus influenzae	GCA_001457655.1	95.4184	91.4858
PubMLST Haemophilus influenzae	4173	M19547	Haemophilus influenzae	19	1765563	213709	NCTC8143	Haemophilus influenzae	GCA_001457655.1	97.4651	94.6644
PubMLST Haemophilus influenzae	4174	M19612	Haemophilus influenzae	29	1961969	213709	NCTC8143	Haemophilus influenzae	GCA_001457655.1	97.2826	89.0796
PubMLST Haemophilus influenzae	4175	M19666	Haemophilus influenzae	13	1810778	213709	NCTC8143	Haemophilus influenzae	GCA_001457655.1	95.4893	89.6494
PubMLST Haemophilus influenzae	4176	M19678	Haemophilus influenzae	12	1807330	213709	NCTC8143	Haemophilus influenzae	GCA_001457655.1	95.3073	90.4841
PubMLST Haemophilus influenzae	4177	M19689	Haemophilus influenzae	13	1810439	213709	NCTC8143	Haemophilus influenzae	GCA_001457655.1	95.464	90.818
PubMLST Haemophilus influenzae	4178	M19738	Haemophilus influenzae	1	1811839	213709	NCTC8143	Haemophilus influenzae	GCA_001457655.1	97.5333	92.869
PubMLST Haemophilus influenzae	4179	M19740	Haemophilus influenzae	1	1816263	213709	NCTC8143	Haemophilus influenzae	GCA_001457655.1	97.472	91.7355
PubMLST Haemophilus influenzae	4180	M20163	Haemophilus influenzae	20	1807879	213709	NCTC8143	Haemophilus influenzae	GCA_001457655.1	99.2314	99.1597
PubMLST Haemophilus influenzae	4181	M20200	Haemophilus influenzae	34	1832014	213709	NCTC8143	Haemophilus influenzae	GCA_001457655.1	97.2908	92.4623
PubMLST Haemophilus influenzae	4182	M20707	Haemophilus influenzae	1	1861041	213709	NCTC8143	Haemophilus influenzae	GCA_001457655.1	97.4082	90.6452
PubMLST Haemophilus influenzae	4183	M20952	Haemophilus influenzae	18	1894416	213709	NCTC8143	Haemophilus influenzae	GCA_001457655.1	95.2852	86.4217
PubMLST Haemophilus influenzae	4184	M21128	Haemophilus influenzae	56	1980692	213709	NCTC8143	Haemophilus influenzae	GCA_001457655.1	99.1514	94.6372
PubMLST Haemophilus influenzae	4185	M21208	Haemophilus influenzae	14	1824368	213709	NCTC8143	Haemophilus influenzae	GCA_001457655.1	95.4172	91.0448
PubMLST Haemophilus influenzae	4186	M21240	Haemophilus influenzae	17	1892636	213709	NCTC8143	Haemophilus influenzae	GCA_001457655.1	95.0557	89.2628
PubMLST Haemophilus influenzae	4187	M21257	Haemophilus influenzae	15	1828792	213709	NCTC8143	Haemophilus influenzae	GCA_001457655.1	98.2926	97.5166
PubMLST Haemophilus influenzae	4188	M21267	Haemophilus influenzae	13	1810122	213709	NCTC8143	Haemophilus influenzae	GCA_001457655.1	95.4462	91.3189
PubMLST Haemophilus influenzae	4189	M21269	Haemophilus influenzae	27	1893282	213709	NCTC8143	Haemophilus influenzae	GCA_001457655.1	98.2191	94.8304
PubMLST Haemophilus influenzae	4190	M21289	Haemophilus influenzae	28	1898597	213709	NCTC8143	Haemophilus influenzae	GCA_001457655.1	97.2967	90.3692
PubMLST Haemophilus influenzae	4191	M21328	Haemophilus influenzae	27	1791384	213709	NCTC8143	Haemophilus influenzae	GCA_001457655.1	97.4897	91.7949
PubMLST Haemophilus influenzae	4192	M21334	Haemophilus influenzae	27	1883866	213709	NCTC8143	Haemophilus influenzae	GCA_001457655.1	95.0944	89.4481
PubMLST Haemophilus influenzae	4193	M21366	Haemophilus influenzae	30	1961805	213709	NCTC8143	Haemophilus influenzae	GCA_001457655.1	97.1485	87.9688
PubMLST Haemophilus influenzae	4194	M21384	Haemophilus influenzae	1	1817261	213709	NCTC8143	Haemophilus influenzae	GCA_001457655.1	95.1122	91.9008
PubMLST Haemophilus influenzae	4195	M21406	Haemophilus influenzae	22	1959883	213709	NCTC8143	Haemophilus influenzae	GCA_001457655.1	97.1979	89.3189
PubMLST Haemophilus influenzae	4196	M21409	Haemophilus influenzae	20	1835900	213709	NCTC8143	Haemophilus influenzae	GCA_001457655.1	95.2369	89.9007
PubMLST Haemophilus influenzae	4197	M21438	Haemophilus influenzae	1	1803711	213709	NCTC8143	Haemophilus influenzae	GCA_001457655.1	97.3703	92.6789
PubMLST Haemophilus influenzae	4198	M21457	Haemophilus influenzae	1	1902030	213709	NCTC8143	Haemophilus influenzae	GCA_001457655.1	95.0772	88.6435
PubMLST Haemophilus influenzae	4199	M21460	Haemophilus influenzae	1	1860196	213709	NCTC8143	Haemophilus influenzae	GCA_001457655.1	98.2725	96.9355
PubMLST Haemophilus influenzae	4200	M21461	Haemophilus influenzae	1	1882289	213709	NCTC8143	Haemophilus influenzae	GCA_001457655.1	97.1382	91.3876
PubMLST Haemophilus influenzae	4201	M21473	Haemophilus influenzae	24	1822809	213709	NCTC8143	Haemophilus influenzae	GCA_001457655.1	99.4552	98.8294
PubMLST Haemophilus influenzae	4202	M21476	Haemophilus influenzae	18	1823089	213709	NCTC8143	Haemophilus influenzae	GCA_001457655.1	97.361	92.6789
PubMLST Haemophilus influenzae	4203	M21477	Haemophilus influenzae	13	1810678	213709	NCTC8143	Haemophilus influenzae	GCA_001457655.1	95.4166	90.818
PubMLST Haemophilus influenzae	4204	M21480	Haemophilus influenzae	1	1837565	213709	NCTC8143	Haemophilus influenzae	GCA_001457655.1	95.3797	90.8497
PubMLST Haemophilus influenzae	4205	M21505	Haemophilus influenzae	32	1899890	213709	NCTC8143	Haemophilus influenzae	GCA_001457655.1	97.2127	91.4239
PubMLST Haemophilus influenzae	4206	M21507	Haemophilus influenzae	13	1810538	213709	NCTC8143	Haemophilus influenzae	GCA_001457655.1	95.454	90.985
PubMLST Haemophilus influenzae	4207	M21526	Haemophilus influenzae	13	1809821	213709	NCTC8143	Haemophilus influenzae	GCA_001457655.1	95.4437	90.1503
PubMLST Haemophilus influenzae	4208	M21557	Haemophilus influenzae	18	1951771	213709	NCTC8143	Haemophilus influenzae	GCA_001457655.1	95.1115	85.5365
PubMLST Haemophilus influenzae	4209	M21559	Haemophilus influenzae	30	1941814	213709	NCTC8143	Haemophilus influenzae	GCA_001457655.1	98.1188	91.4826
PubMLST Haemophilus influenzae	4210	M21560	Haemophilus influenzae	13	1810558	213709	NCTC8143	Haemophilus influenzae	GCA_001457655.1	95.4685	90.985
PubMLST Haemophilus influenzae	4211	M21602	Haemophilus influenzae	13	1810629	213709	NCTC8143	Haemophilus influenzae	GCA_001457655.1	95.4576	90.4841
PubMLST Haemophilus influenzae	4212	M21625	Haemophilus influenzae	13	1810539	213709	NCTC8143	Haemophilus influenzae	GCA_001457655.1	95.4368	90.3172
PubMLST Haemophilus influenzae	4213	M21660	Haemophilus influenzae	12	1842117	213709	NCTC8143	Haemophilus influenzae	GCA_001457655.1	95.3091	89.1803
PubMLST Haemophilus influenzae	4214	M21722	Haemophilus influenzae	13	1895935	213709	NCTC8143	Haemophilus influenzae	GCA_001457655.1	95.1467	87.5598
PubMLST Haemophilus influenzae	4215	M21723	Haemophilus influenzae	27	1901943	213709	NCTC8143	Haemophilus influenzae	GCA_001457655.1	97.149	90.1771
PubMLST Haemophilus influenzae	4216	M21725	Haemophilus influenzae	15	1811789	213709	NCTC8143	Haemophilus influenzae	GCA_001457655.1	95.4603	90.4841
PubMLST Haemophilus influenzae	4217	M21746	Haemophilus influenzae	21	1765212	213709	NCTC8143	Haemophilus influenzae	GCA_001457655.1	97.4009	94.4923
PubMLST Haemophilus influenzae	4218	M21756	Haemophilus influenzae	13	1810536	213709	NCTC8143	Haemophilus influenzae	GCA_001457655.1	95.4338	90.1503
PubMLST Haemophilus influenzae	4219	M22021	Haemophilus influenzae	16	1834521	213709	NCTC8143	Haemophilus influenzae	GCA_001457655.1	95.2523	91.0596
PubMLST Haemophilus influenzae	4220	M22073	Haemophilus influenzae	24	1823328	213709	NCTC8143	Haemophilus influenzae	GCA_001457655.1	98.7671	98.3278
PubMLST Haemophilus influenzae	4221	M22116	Haemophilus influenzae	23	1863892	213709	NCTC8143	Haemophilus influenzae	GCA_001457655.1	97.9566	95.5882
PubMLST Haemophilus influenzae	4222	M22533	Haemophilus influenzae	25	1831048	213709	NCTC8143	Haemophilus influenzae	GCA_001457655.1	97.267	91.1667
PubMLST Haemophilus influenzae	4223	M22596	Haemophilus influenzae	13	1842708	213709	NCTC8143	Haemophilus influenzae	GCA_001457655.1	95.2754	89.3443
PubMLST Haemophilus influenzae	4224	M22639	Haemophilus influenzae	25	1845540	213709	NCTC8143	Haemophilus influenzae	GCA_001457655.1	97.3519	91.2397
PubMLST Haemophilus influenzae	4225	M22861	Haemophilus influenzae	13	1810219	213709	NCTC8143	Haemophilus influenzae	GCA_001457655.1	95.4282	90.6511
PubMLST Haemophilus influenzae	4226	M22865	Haemophilus influenzae	35	1945102	213709	NCTC8143	Haemophilus influenzae	GCA_001457655.1	97.2079	89.5735
PubMLST Haemophilus influenzae	4227	M22888	Haemophilus influenzae	26	1840206	213709	NCTC8143	Haemophilus influenzae	GCA_001457655.1	98.6943	98.1697
PubMLST Haemophilus influenzae	4228	M22909	Haemophilus influenzae	13	1810663	213709	NCTC8143	Haemophilus influenzae	GCA_001457655.1	95.4305	90.4841
PubMLST Haemophilus influenzae	4229	M22910	Haemophilus influenzae	19	1824262	213709	NCTC8143	Haemophilus influenzae	GCA_001457655.1	97.3871	93.178
PubMLST Haemophilus influenzae	4230	M22924	Haemophilus influenzae	24	1826898	213709	NCTC8143	Haemophilus influenzae	GCA_001457655.1	97.3788	92.9766
PubMLST Haemophilus influenzae	4231	M22925	Haemophilus influenzae	26	1901354	213709	NCTC8143	Haemophilus influenzae	GCA_001457655.1	98.182	92.7769
PubMLST Haemophilus influenzae	4232	M22930	Haemophilus influenzae	18	1847752	213709	NCTC8143	Haemophilus influenzae	GCA_001457655.1	95.3017	89.6552
PubMLST Haemophilus influenzae	4233	M22937	Haemophilus influenzae	13	1811240	213709	NCTC8143	Haemophilus influenzae	GCA_001457655.1	95.366	90.6511
PubMLST Haemophilus influenzae	4234	M22938	Haemophilus influenzae	13	1849125	213709	NCTC8143	Haemophilus influenzae	GCA_001457655.1	95.2976	88.5621
PubMLST Haemophilus influenzae	4235	M22942	Haemophilus influenzae	16	1860072	213709	NCTC8143	Haemophilus influenzae	GCA_001457655.1	98.279	96.0848
PubMLST Haemophilus influenzae	4236	M22974	Haemophilus influenzae	17	1809614	213709	NCTC8143	Haemophilus influenzae	GCA_001457655.1	95.4864	92.2948
PubMLST Haemophilus influenzae	4237	M22976	Haemophilus influenzae	16	1773705	213709	NCTC8143	Haemophilus influenzae	GCA_001457655.1	98.8508	97.774
PubMLST Haemophilus influenzae	4238	M23091	Haemophilus influenzae	20	1764571	213709	NCTC8143	Haemophilus influenzae	GCA_001457655.1	97.4255	94.8276
PubMLST Haemophilus influenzae	4239	M23111	Haemophilus influenzae	26	1844787	213709	NCTC8143	Haemophilus influenzae	GCA_001457655.1	97.2081	90.7438
PubMLST Haemophilus influenzae	4240	M23174	Haemophilus influenzae	14	1876170	213709	NCTC8143	Haemophilus influenzae	GCA_001457655.1	97.3661	91.4516
PubMLST Haemophilus influenzae	4241	M23181	Haemophilus influenzae	15	1842789	213709	NCTC8143	Haemophilus influenzae	GCA_001457655.1	95.3106	88.67
PubMLST Haemophilus influenzae	4242	M23193	Haemophilus influenzae	14	1810761	213709	NCTC8143	Haemophilus influenzae	GCA_001457655.1	95.4762	90.818
PubMLST Haemophilus influenzae	4243	M23254	Haemophilus influenzae	19	1856457	213709	NCTC8143	Haemophilus influenzae	GCA_001457655.1	97.3286	91.0131
PubMLST Haemophilus influenzae	4244	M23255	Haemophilus influenzae	13	1810657	213709	NCTC8143	Haemophilus influenzae	GCA_001457655.1	95.418	90.818
PubMLST Haemophilus influenzae	4245	M23267	Haemophilus influenzae	12	1804816	213709	NCTC8143	Haemophilus influenzae	GCA_001457655.1	95.3142	90.301
PubMLST Haemophilus influenzae	4246	M23296	Haemophilus influenzae	13	1810612	213709	NCTC8143	Haemophilus influenzae	GCA_001457655.1	95.4079	90.6511
PubMLST Haemophilus influenzae	4247	M23357	Haemophilus influenzae	15	1826897	213709	NCTC8143	Haemophilus influenzae	GCA_001457655.1	98.2726	97.1808
PubMLST Haemophilus influenzae	4248	M23366	Haemophilus influenzae	17	1836526	213709	NCTC8143	Haemophilus influenzae	GCA_001457655.1	95.2217	90.7131
PubMLST Haemophilus influenzae	4249	M23484	Haemophilus influenzae	31	1845157	213709	NCTC8143	Haemophilus influenzae	GCA_001457655.1	97.3153	90.3814
PubMLST Haemophilus influenzae	4250	M23492	Haemophilus influenzae	21	1822626	213709	NCTC8143	Haemophilus influenzae	GCA_001457655.1	97.3564	92.6544
PubMLST Haemophilus influenzae	4251	M23496	Haemophilus influenzae	16	1946576	213709	NCTC8143	Haemophilus influenzae	GCA_001457655.1	95.0231	87.0717
PubMLST Haemophilus influenzae	4252	M23513	Haemophilus influenzae	16	1840516	213709	NCTC8143	Haemophilus influenzae	GCA_001457655.1	95.2809	89.769
PubMLST Haemophilus influenzae	4253	M23584	Haemophilus influenzae	23	1828530	213709	NCTC8143	Haemophilus influenzae	GCA_001457655.1	97.3289	93.3333
PubMLST Haemophilus influenzae	4254	M23586	Haemophilus influenzae	13	1806669	213709	NCTC8143	Haemophilus influenzae	GCA_001457655.1	95.4168	91.6388
PubMLST Haemophilus influenzae	4255	M23626	Haemophilus influenzae	13	1810706	213709	NCTC8143	Haemophilus influenzae	GCA_001457655.1	95.4738	90.3172
PubMLST Haemophilus influenzae	4256	M23816	Haemophilus influenzae	26	1823966	213709	NCTC8143	Haemophilus influenzae	GCA_001457655.1	99.047	99.33
PubMLST Haemophilus influenzae	4257	M24156	Haemophilus influenzae	13	1811356	213709	NCTC8143	Haemophilus influenzae	GCA_001457655.1	95.3777	90.4841
PubMLST Haemophilus influenzae	4258	M24165	Haemophilus influenzae	14	1810506	213709	NCTC8143	Haemophilus influenzae	GCA_001457655.1	95.3918	91.4716
PubMLST Haemophilus influenzae	4259	M24167	Haemophilus influenzae	30	1847874	213709	NCTC8143	Haemophilus influenzae	GCA_001457655.1	97.2077	93.1894
PubMLST Haemophilus influenzae	4260	M24221	Haemophilus influenzae	13	1810767	213709	NCTC8143	Haemophilus influenzae	GCA_001457655.1	95.4567	90.6511
PubMLST Haemophilus influenzae	4261	M24233	Haemophilus influenzae	15	1812646	213709	NCTC8143	Haemophilus influenzae	GCA_001457655.1	95.485	90.4841
PubMLST Haemophilus influenzae	4262	M24235	Haemophilus influenzae	27	1848153	213709	NCTC8143	Haemophilus influenzae	GCA_001457655.1	98.2067	95.2145
PubMLST Haemophilus influenzae	4263	M24262	Haemophilus influenzae	23	1830519	213709	NCTC8143	Haemophilus influenzae	GCA_001457655.1	97.2332	94.1569
PubMLST Haemophilus influenzae	4264	M24263	Haemophilus influenzae	23	1904111	213709	NCTC8143	Haemophilus influenzae	GCA_001457655.1	98.1249	92.48
PubMLST Haemophilus influenzae	4265	M24275	Haemophilus influenzae	23	1936320	213709	NCTC8143	Haemophilus influenzae	GCA_001457655.1	95.1511	88.383
PubMLST Haemophilus influenzae	4266	M24276	Haemophilus influenzae	22	1790319	213709	NCTC8143	Haemophilus influenzae	GCA_001457655.1	97.1947	93.8671
PubMLST Haemophilus influenzae	4267	M24277	Haemophilus influenzae	13	1810584	213709	NCTC8143	Haemophilus influenzae	GCA_001457655.1	95.4354	91.1519
PubMLST Haemophilus influenzae	4268	M24280	Haemophilus influenzae	24	1899468	213709	NCTC8143	Haemophilus influenzae	GCA_001457655.1	97.3318	91.1717
PubMLST Haemophilus influenzae	4269	M24311	Haemophilus influenzae	16	1894758	213709	NCTC8143	Haemophilus influenzae	GCA_001457655.1	95.2435	87.3194
PubMLST Haemophilus influenzae	4270	M24313	Haemophilus influenzae	16	1897738	213709	NCTC8143	Haemophilus influenzae	GCA_001457655.1	95.2769	86.88
PubMLST Haemophilus influenzae	4271	M24314	Haemophilus influenzae	13	1809555	213709	NCTC8143	Haemophilus influenzae	GCA_001457655.1	95.4595	90.3172
PubMLST Haemophilus influenzae	4272	M24316	Haemophilus influenzae	39	1897746	213709	NCTC8143	Haemophilus influenzae	GCA_001457655.1	95.2863	86.5478
PubMLST Haemophilus influenzae	4273	M24320	Haemophilus influenzae	16	1823753	213709	NCTC8143	Haemophilus influenzae	GCA_001457655.1	95.4278	90.5158
PubMLST Haemophilus influenzae	4274	M24321	Haemophilus influenzae	15	1877966	213709	NCTC8143	Haemophilus influenzae	GCA_001457655.1	95.1377	90.4839
PubMLST Haemophilus influenzae	4275	M24325	Haemophilus influenzae	20	1766258	213709	NCTC8143	Haemophilus influenzae	GCA_001457655.1	97.4662	94.3103
PubMLST Haemophilus influenzae	4276	M24327	Haemophilus influenzae	35	1932341	213709	NCTC8143	Haemophilus influenzae	GCA_001457655.1	97.1215	90.9236
PubMLST Haemophilus influenzae	4277	M24459	Haemophilus influenzae	15	1811387	213709	NCTC8143	Haemophilus influenzae	GCA_001457655.1	95.4549	91.1519
PubMLST Haemophilus influenzae	4278	M24470	Haemophilus influenzae	17	1829484	213709	NCTC8143	Haemophilus influenzae	GCA_001457655.1	98.2963	97.1854
PubMLST Haemophilus influenzae	4279	M24471	Haemophilus influenzae	24	1789812	213709	NCTC8143	Haemophilus influenzae	GCA_001457655.1	97.2371	95.5782
PubMLST Haemophilus influenzae	4280	M24542	Haemophilus influenzae	13	1810410	213709	NCTC8143	Haemophilus influenzae	GCA_001457655.1	95.434	90.4841
PubMLST Haemophilus influenzae	4281	M24543	Haemophilus influenzae	39	1940947	213709	NCTC8143	Haemophilus influenzae	GCA_001457655.1	99.195	95.4186
PubMLST Haemophilus influenzae	4282	M24553	Haemophilus influenzae	15	1898870	213709	NCTC8143	Haemophilus influenzae	GCA_001457655.1	95.2165	89.4904
PubMLST Haemophilus influenzae	4283	M24593	Haemophilus influenzae	18	1843746	213709	NCTC8143	Haemophilus influenzae	GCA_001457655.1	97.103	92.9392
PubMLST Haemophilus influenzae	4284	M24598	Haemophilus influenzae	15	1811160	213709	NCTC8143	Haemophilus influenzae	GCA_001457655.1	95.4487	91.3043
PubMLST Haemophilus influenzae	4285	M24613	Haemophilus influenzae	20	1850450	213709	NCTC8143	Haemophilus influenzae	GCA_001457655.1	95.3676	88.5246
PubMLST Haemophilus influenzae	4286	M24645	Haemophilus influenzae	22	1823500	213709	NCTC8143	Haemophilus influenzae	GCA_001457655.1	97.3491	92.9766
PubMLST Haemophilus influenzae	4287	M25053	Haemophilus influenzae	17	1842949	213709	NCTC8143	Haemophilus influenzae	GCA_001457655.1	95.2264	89.4563
PubMLST Haemophilus influenzae	4288	M25123	Haemophilus influenzae	21	1817323	213709	NCTC8143	Haemophilus influenzae	GCA_001457655.1	98.0733	94.7987
PubMLST Haemophilus influenzae	4289	M25141	Haemophilus influenzae	16	1802029	213709	NCTC8143	Haemophilus influenzae	GCA_001457655.1	95.1882	89.5798
PubMLST Haemophilus influenzae	4290	M25147	Haemophilus influenzae	20	1848705	213709	NCTC8143	Haemophilus influenzae	GCA_001457655.1	97.0896	91.598
PubMLST Haemophilus influenzae	4291	M25258	Haemophilus influenzae	19	1897911	213709	NCTC8143	Haemophilus influenzae	GCA_001457655.1	95.2973	87.0607
PubMLST Haemophilus influenzae	4292	M25261	Haemophilus influenzae	22	1787053	213709	NCTC8143	Haemophilus influenzae	GCA_001457655.1	97.2037	94.7189
PubMLST Haemophilus influenzae	4293	M25267	Haemophilus influenzae	1	1914782	213709	NCTC8143	Haemophilus influenzae	GCA_001457655.1	95.1271	86.3636
PubMLST Haemophilus influenzae	4294	M25313	Haemophilus influenzae	3	1903087	213709	NCTC8143	Haemophilus influenzae	GCA_001457655.1	97.3109	90.1899
PubMLST Haemophilus influenzae	4295	M25325	Haemophilus influenzae	36	1873008	213709	NCTC8143	Haemophilus influenzae	GCA_001457655.1	97.2589	90.7591
PubMLST Haemophilus influenzae	4296	M25327	Haemophilus influenzae	14	1809753	213709	NCTC8143	Haemophilus influenzae	GCA_001457655.1	95.4085	91.6388
PubMLST Haemophilus influenzae	4297	M25480	Haemophilus influenzae	25	1845963	213709	NCTC8143	Haemophilus influenzae	GCA_001457655.1	97.3394	91.3907
PubMLST Haemophilus influenzae	4298	M25588	Haemophilus influenzae	1	1848871	213709	NCTC8143	Haemophilus influenzae	GCA_001457655.1	97.2914	93.1818
PubMLST Haemophilus influenzae	4299	M25657	Haemophilus influenzae	20	1757389	213709	NCTC8143	Haemophilus influenzae	GCA_001457655.1	97.6377	94.4444
PubMLST Haemophilus influenzae	4300	M25693	Haemophilus influenzae	17	1829397	213709	NCTC8143	Haemophilus influenzae	GCA_001457655.1	98.2461	97.8477
PubMLST Haemophilus influenzae	4301	M25697	Haemophilus influenzae	14	1811252	213709	NCTC8143	Haemophilus influenzae	GCA_001457655.1	95.4674	90.3172
PubMLST Haemophilus influenzae	4302	M25751	Haemophilus influenzae	14	1851646	213709	NCTC8143	Haemophilus influenzae	GCA_001457655.1	95.2844	88.4176
PubMLST Haemophilus influenzae	4303	M25773	Haemophilus influenzae	19	1817758	213709	NCTC8143	Haemophilus influenzae	GCA_001457655.1	98.1764	96.8227
PubMLST Haemophilus influenzae	4304	M25800	Haemophilus influenzae	21	1809118	213709	NCTC8143	Haemophilus influenzae	GCA_001457655.1	99.1019	97.8151
PubMLST Haemophilus influenzae	4305	M25801	Haemophilus influenzae	14	1811674	213709	NCTC8143	Haemophilus influenzae	GCA_001457655.1	95.4879	90.818
PubMLST Haemophilus influenzae	4306	M25832	Haemophilus influenzae	14	1810429	213709	NCTC8143	Haemophilus influenzae	GCA_001457655.1	95.4588	90.9699
PubMLST Haemophilus influenzae	4307	M25882	Haemophilus influenzae	21	1789666	213709	NCTC8143	Haemophilus influenzae	GCA_001457655.1	98.242	97.7853
PubMLST Haemophilus influenzae	4308	M25888	Haemophilus influenzae	26	1785013	213709	NCTC8143	Haemophilus influenzae	GCA_001457655.1	97.3047	94.3686
PubMLST Haemophilus influenzae	4309	M25889	Haemophilus influenzae	14	1811487	213709	NCTC8143	Haemophilus influenzae	GCA_001457655.1	95.4777	90.818
PubMLST Haemophilus influenzae	4310	M25895	Haemophilus influenzae	15	1812349	213709	NCTC8143	Haemophilus influenzae	GCA_001457655.1	95.4496	90.4841
PubMLST Haemophilus influenzae	4311	M25896	Haemophilus influenzae	26	1871654	213709	NCTC8143	Haemophilus influenzae	GCA_001457655.1	97.1416	91.4894
PubMLST Haemophilus influenzae	4312	M25905	Haemophilus influenzae	53	1835410	213709	NCTC8143	Haemophilus influenzae	GCA_001457655.1	95.4099	91.6525
PubMLST Haemophilus influenzae	4313	M25932	Haemophilus influenzae	18	1844319	213709	NCTC8143	Haemophilus influenzae	GCA_001457655.1	97.1019	92.9392
PubMLST Haemophilus influenzae	4314	M25934	Haemophilus influenzae	15	1812079	213709	NCTC8143	Haemophilus influenzae	GCA_001457655.1	95.473	90.6511
PubMLST Haemophilus influenzae	4315	M25970	Haemophilus influenzae	16	1810280	213709	NCTC8143	Haemophilus influenzae	GCA_001457655.1	95.2357	90.9699
PubMLST Haemophilus influenzae	4316	M25992	Haemophilus influenzae	16	1761654	213709	NCTC8143	Haemophilus influenzae	GCA_001457655.1	97.2639	94.8365
PubMLST Haemophilus influenzae	4317	M25995	Haemophilus influenzae	14	1811037	213709	NCTC8143	Haemophilus influenzae	GCA_001457655.1	95.4113	91.6388
PubMLST Haemophilus influenzae	4318	M26008	Haemophilus influenzae	29	1872602	213709	NCTC8143	Haemophilus influenzae	GCA_001457655.1	97.1384	92.144
PubMLST Haemophilus influenzae	4319	M26029	Haemophilus influenzae	14	1790023	213709	NCTC8143	Haemophilus influenzae	GCA_001457655.1	95.133	90.6937
PubMLST Haemophilus influenzae	4320	M26030	Haemophilus influenzae	14	1811369	213709	NCTC8143	Haemophilus influenzae	GCA_001457655.1	95.4585	90.818
PubMLST Haemophilus influenzae	4321	M26033	Haemophilus influenzae	31	1891374	213709	NCTC8143	Haemophilus influenzae	GCA_001457655.1	97.0838	91.5447
PubMLST Haemophilus influenzae	4322	M26051	Haemophilus influenzae	31	1823442	213709	NCTC8143	Haemophilus influenzae	GCA_001457655.1	97.276	93.1092
PubMLST Haemophilus influenzae	4323	M26061	Haemophilus influenzae	26	1788551	213709	NCTC8143	Haemophilus influenzae	GCA_001457655.1	97.4318	92.268
PubMLST Haemophilus influenzae	4324	M26064	Haemophilus influenzae	15	1812023	213709	NCTC8143	Haemophilus influenzae	GCA_001457655.1	95.4495	91.3189
PubMLST Haemophilus influenzae	4325	M26074	Haemophilus influenzae	12	1864109	213709	NCTC8143	Haemophilus influenzae	GCA_001457655.1	95.2999	88.1686
PubMLST Haemophilus influenzae	4326	M26316	Haemophilus influenzae	14	1811199	213709	NCTC8143	Haemophilus influenzae	GCA_001457655.1	95.4137	91.1519
PubMLST Haemophilus influenzae	4327	M26317	Haemophilus influenzae	24	1859912	213709	NCTC8143	Haemophilus influenzae	GCA_001457655.1	98.1009	93.9641
PubMLST Haemophilus influenzae	4328	M26323	Haemophilus influenzae	10	1807423	213709	NCTC8143	Haemophilus influenzae	GCA_001457655.1	95.3011	90.6511
PubMLST Haemophilus influenzae	4329	M26329	Haemophilus influenzae	2	1865516	213709	NCTC8143	Haemophilus influenzae	GCA_001457655.1	97.4089	90.8065
PubMLST Haemophilus influenzae	4330	M26333	Haemophilus influenzae	13	1849324	213709	NCTC8143	Haemophilus influenzae	GCA_001457655.1	95.2741	88.7255
PubMLST Haemophilus influenzae	4331	M26339	Haemophilus influenzae	14	1811388	213709	NCTC8143	Haemophilus influenzae	GCA_001457655.1	95.4582	90.4841
PubMLST Haemophilus influenzae	4332	M26439	Haemophilus influenzae	20	1901625	213709	NCTC8143	Haemophilus influenzae	GCA_001457655.1	95.2858	87.5598
PubMLST Haemophilus influenzae	4333	M26933	Haemophilus influenzae	1	1834880	213709	NCTC8143	Haemophilus influenzae	GCA_001457655.1	95.4442	90.18
PubMLST Haemophilus influenzae	4334	M27283	Haemophilus influenzae	19	1823699	213709	NCTC8143	Haemophilus influenzae	GCA_001457655.1	97.33	93.0116
PubMLST Haemophilus influenzae	4335	M27299	Haemophilus influenzae	16	1903944	213709	NCTC8143	Haemophilus influenzae	GCA_001457655.1	95.2343	86.5079
PubMLST Haemophilus influenzae	4336	M27300	Haemophilus influenzae	19	1847385	213709	NCTC8143	Haemophilus influenzae	GCA_001457655.1	97.2689	92.4466
PubMLST Haemophilus influenzae	4337	M27351	Haemophilus influenzae	11	1900592	213709	NCTC8143	Haemophilus influenzae	GCA_001457655.1	95.3018	87.4404
PubMLST Haemophilus influenzae	4338	M27504	Haemophilus influenzae	32	1933625	213709	NCTC8143	Haemophilus influenzae	GCA_001457655.1	97.2718	89.8734
PubMLST Haemophilus influenzae	4339	M27668	Haemophilus influenzae	15	1790260	213709	NCTC8143	Haemophilus influenzae	GCA_001457655.1	95.1267	90.6937
PubMLST Haemophilus influenzae	4340	M27680	Haemophilus influenzae	15	1823635	213709	NCTC8143	Haemophilus influenzae	GCA_001457655.1	98.771	97.5083
PubMLST Haemophilus influenzae	4341	M27824	Haemophilus influenzae	32	1787369	213709	NCTC8143	Haemophilus influenzae	GCA_001457655.1	97.3841	94.5205
PubMLST Haemophilus influenzae	4342	M27826	Haemophilus influenzae	22	1857878	213709	NCTC8143	Haemophilus influenzae	GCA_001457655.1	98.1879	96.2295
PubMLST Haemophilus influenzae	4343	M27911	Haemophilus influenzae	22	1788107	213709	NCTC8143	Haemophilus influenzae	GCA_001457655.1	97.2562	94.7189
PubMLST Haemophilus influenzae	4344	M27968	Haemophilus influenzae	15	1811378	213709	NCTC8143	Haemophilus influenzae	GCA_001457655.1	95.4813	90.985
PubMLST Haemophilus influenzae	4345	M27970	Haemophilus influenzae	29	1899953	213709	NCTC8143	Haemophilus influenzae	GCA_001457655.1	98.6994	95.0161
PubMLST Haemophilus influenzae	4346	M28011	Haemophilus influenzae	23	1894109	213709	NCTC8143	Haemophilus influenzae	GCA_001457655.1	98.1099	92.5926
PubMLST Haemophilus influenzae	4347	M28017	Haemophilus influenzae	16	1790326	213709	NCTC8143	Haemophilus influenzae	GCA_001457655.1	95.1618	91.6949
PubMLST Haemophilus influenzae	4348	M28037	Haemophilus influenzae	20	1778236	213709	NCTC8143	Haemophilus influenzae	GCA_001457655.1	98.8649	98.8014
PubMLST Haemophilus influenzae	4349	M28044	Haemophilus influenzae	24	1836584	213709	NCTC8143	Haemophilus influenzae	GCA_001457655.1	97.3662	91.2252
PubMLST Haemophilus influenzae	4350	M28046	Haemophilus influenzae	19	1823978	213709	NCTC8143	Haemophilus influenzae	GCA_001457655.1	97.3284	92.6789
PubMLST Haemophilus influenzae	4351	M28099	Haemophilus influenzae	14	1870964	213709	NCTC8143	Haemophilus influenzae	GCA_001457655.1	95.275	86.7314
PubMLST Haemophilus influenzae	4352	M28139	Haemophilus influenzae	15	1811801	213709	NCTC8143	Haemophilus influenzae	GCA_001457655.1	95.469	90.6511
PubMLST Haemophilus influenzae	4353	M28146	Haemophilus influenzae	30	1781220	213709	NCTC8143	Haemophilus influenzae	GCA_001457655.1	97.3519	95.3688
PubMLST Haemophilus influenzae	4354	M28148	Haemophilus influenzae	15	1814724	213709	NCTC8143	Haemophilus influenzae	GCA_001457655.1	95.4387	90.818
PubMLST Haemophilus influenzae	4355	M28156	Haemophilus influenzae	15	1817185	213709	NCTC8143	Haemophilus influenzae	GCA_001457655.1	95.3936	91.6667
PubMLST Haemophilus influenzae	4356	M28159	Haemophilus influenzae	19	1821511	213709	NCTC8143	Haemophilus influenzae	GCA_001457655.1	97.4057	92.8571
PubMLST Haemophilus influenzae	4357	M28160	Haemophilus influenzae	15	1811587	213709	NCTC8143	Haemophilus influenzae	GCA_001457655.1	95.4254	91.6528
PubMLST Haemophilus influenzae	4358	M28167	Haemophilus influenzae	14	1843937	213709	NCTC8143	Haemophilus influenzae	GCA_001457655.1	95.0959	89.8026
PubMLST Haemophilus influenzae	4359	M28296	Haemophilus influenzae	13	1810484	213709	NCTC8143	Haemophilus influenzae	GCA_001457655.1	95.43	90.6511
PubMLST Haemophilus influenzae	4360	M28304	Haemophilus influenzae	13	1907219	213709	NCTC8143	Haemophilus influenzae	GCA_001457655.1	95.1254	87.4802
PubMLST Haemophilus influenzae	4361	M28324	Haemophilus influenzae	15	1847109	213709	NCTC8143	Haemophilus influenzae	GCA_001457655.1	95.3032	89.9836
PubMLST Haemophilus influenzae	4362	M28333	Haemophilus influenzae	26	1902571	213709	NCTC8143	Haemophilus influenzae	GCA_001457655.1	98.1119	93.2584
PubMLST Haemophilus influenzae	4363	M28345	Haemophilus influenzae	32	1780253	213709	NCTC8143	Haemophilus influenzae	GCA_001457655.1	97.3249	95.2055
PubMLST Haemophilus influenzae	4364	M28353	Haemophilus influenzae	17	1810178	213709	NCTC8143	Haemophilus influenzae	GCA_001457655.1	95.507	91.4573
PubMLST Haemophilus influenzae	4365	M28354	Haemophilus influenzae	17	1839772	213709	NCTC8143	Haemophilus influenzae	GCA_001457655.1	95.2112	90.264
PubMLST Haemophilus influenzae	4366	M28360	Haemophilus influenzae	27	1896314	213709	NCTC8143	Haemophilus influenzae	GCA_001457655.1	98.15	95.1846
PubMLST Haemophilus influenzae	4367	M28389	Haemophilus influenzae	24	1836775	213709	NCTC8143	Haemophilus influenzae	GCA_001457655.1	97.3651	91.2106
PubMLST Haemophilus influenzae	4368	M28396	Haemophilus influenzae	15	1815742	213709	NCTC8143	Haemophilus influenzae	GCA_001457655.1	95.4202	91.4858
PubMLST Haemophilus influenzae	4369	M28482	Haemophilus influenzae	35	1780535	213709	NCTC8143	Haemophilus influenzae	GCA_001457655.1	97.3445	94.8276
PubMLST Haemophilus influenzae	4370	M28483	Haemophilus influenzae	30	1828775	213709	NCTC8143	Haemophilus influenzae	GCA_001457655.1	97.3153	94.1374
PubMLST Haemophilus influenzae	4371	M28485	Haemophilus influenzae	14	1862414	213709	NCTC8143	Haemophilus influenzae	GCA_001457655.1	95.3616	87.9675
PubMLST Haemophilus influenzae	4372	M28489	Haemophilus influenzae	15	1811938	213709	NCTC8143	Haemophilus influenzae	GCA_001457655.1	95.4259	91.3189
PubMLST Haemophilus influenzae	4373	M28590	Haemophilus influenzae	13	1810379	213709	NCTC8143	Haemophilus influenzae	GCA_001457655.1	95.4475	90.985
PubMLST Haemophilus influenzae	4374	M28610	Haemophilus influenzae	19	1828465	213709	NCTC8143	Haemophilus influenzae	GCA_001457655.1	97.2478	93.543
PubMLST Haemophilus influenzae	4375	M28615	Haemophilus influenzae	12	1859988	213709	NCTC8143	Haemophilus influenzae	GCA_001457655.1	95.2539	88.3117
PubMLST Haemophilus influenzae	4376	M28660	Haemophilus influenzae	26	1816735	213709	NCTC8143	Haemophilus influenzae	GCA_001457655.1	97.1491	91.2752
PubMLST Haemophilus influenzae	4377	M28841	Haemophilus influenzae	21	1865737	213709	NCTC8143	Haemophilus influenzae	GCA_001457655.1	97.1529	90.0489
PubMLST Haemophilus influenzae	4378	M29161	Haemophilus influenzae	34	1827801	213709	NCTC8143	Haemophilus influenzae	GCA_001457655.1	97.3193	91.9328
PubMLST Haemophilus influenzae	4379	M29268	Haemophilus influenzae	28	1856081	213709	NCTC8143	Haemophilus influenzae	GCA_001457655.1	97.0947	92.623
PubMLST Haemophilus influenzae	4380	M29298	Haemophilus influenzae	18	1803276	213709	NCTC8143	Haemophilus influenzae	GCA_001457655.1	97.4366	94.2857
PubMLST Haemophilus influenzae	4381	M29388	Haemophilus influenzae	35	1842027	213709	NCTC8143	Haemophilus influenzae	GCA_001457655.1	97.2779	92.1927
PubMLST Haemophilus influenzae	4382	M29392	Haemophilus influenzae	13	1810392	213709	NCTC8143	Haemophilus influenzae	GCA_001457655.1	95.4643	90.4841
PubMLST Haemophilus influenzae	4383	M29395	Haemophilus influenzae	21	1823135	213709	NCTC8143	Haemophilus influenzae	GCA_001457655.1	97.3209	93.3333
PubMLST Haemophilus influenzae	4384	M29403	Haemophilus influenzae	19	1824557	213709	NCTC8143	Haemophilus influenzae	GCA_001457655.1	97.3352	93.0116
PubMLST Haemophilus influenzae	4385	M29628	Haemophilus influenzae	23	1818273	213709	NCTC8143	Haemophilus influenzae	GCA_001457655.1	99.2284	99.8322
PubMLST Haemophilus influenzae	4386	M29660	Haemophilus influenzae	25	1837592	213709	NCTC8143	Haemophilus influenzae	GCA_001457655.1	97.2236	93.8538
PubMLST Haemophilus influenzae	4387	M29690	Haemophilus influenzae	13	1810361	213709	NCTC8143	Haemophilus influenzae	GCA_001457655.1	95.4629	90.985
PubMLST Haemophilus influenzae	4388	M29698	Haemophilus influenzae	27	1867375	213709	NCTC8143	Haemophilus influenzae	GCA_001457655.1	98.2038	96.2357
PubMLST Haemophilus influenzae	4389	M36551	Haemophilus influenzae	23	1859486	213709	NCTC8143	Haemophilus influenzae	GCA_001457655.1	98.1267	94.599
PubMLST Haemophilus influenzae	4390	M36566	Haemophilus influenzae	30	1893942	213709	NCTC8143	Haemophilus influenzae	GCA_001457655.1	95.409	89.3548
PubMLST Haemophilus influenzae	4391	M36583	Haemophilus influenzae	27	1865845	213709	NCTC8143	Haemophilus influenzae	GCA_001457655.1	98.0555	95.2459
PubMLST Haemophilus influenzae	4392	M36614	Haemophilus influenzae	38	1924727	213709	NCTC8143	Haemophilus influenzae	GCA_001457655.1	97.0813	90.4459
PubMLST Haemophilus influenzae	4393	M36615	Haemophilus influenzae	38	1924101	213709	NCTC8143	Haemophilus influenzae	GCA_001457655.1	97.082	90.5901
PubMLST Haemophilus influenzae	4394	M36616	Haemophilus influenzae	36	1925388	213709	NCTC8143	Haemophilus influenzae	GCA_001457655.1	97.0495	90.7937
PubMLST Haemophilus influenzae	4395	M36621	Haemophilus influenzae	38	1926536	213709	NCTC8143	Haemophilus influenzae	GCA_001457655.1	97.0626	90.7937
PubMLST Haemophilus influenzae	4396	M36626	Haemophilus influenzae	30	1839781	213709	NCTC8143	Haemophilus influenzae	GCA_001457655.1	97.3529	91.5423
PubMLST Haemophilus influenzae	4397	M36645	Haemophilus influenzae	31	1780972	213709	NCTC8143	Haemophilus influenzae	GCA_001457655.1	97.328	94.3493
PubMLST Haemophilus influenzae	4398	M36676	Haemophilus influenzae	19	1764954	213709	NCTC8143	Haemophilus influenzae	GCA_001457655.1	97.4663	94.5017
PubMLST Haemophilus influenzae	4399	M36677	Haemophilus influenzae	30	1902753	213709	NCTC8143	Haemophilus influenzae	GCA_001457655.1	97.1233	91.4516
PubMLST Haemophilus influenzae	4400	M36688	Haemophilus influenzae	39	1942970	213709	NCTC8143	Haemophilus influenzae	GCA_001457655.1	97.1269	90.9667
PubMLST Haemophilus influenzae	4401	M36692	Haemophilus influenzae	14	1811675	213709	NCTC8143	Haemophilus influenzae	GCA_001457655.1	95.4033	91.3189
PubMLST Haemophilus influenzae	4402	M36705	Haemophilus influenzae	16	1789923	213709	NCTC8143	Haemophilus influenzae	GCA_001457655.1	95.1706	91.1864
PubMLST Haemophilus influenzae	4403	M37198	Haemophilus influenzae	17	1894682	213709	NCTC8143	Haemophilus influenzae	GCA_001457655.1	95.289	86.5385
PubMLST Haemophilus influenzae	4404	M37232	Haemophilus influenzae	24	1824550	213709	NCTC8143	Haemophilus influenzae	GCA_001457655.1	99.2355	99.3311
PubMLST Haemophilus influenzae	4405	M37246	Haemophilus influenzae	17	1789120	213709	NCTC8143	Haemophilus influenzae	GCA_001457655.1	97.4943	93.039
PubMLST Haemophilus influenzae	4406	M37248	Haemophilus influenzae	24	1787106	213709	NCTC8143	Haemophilus influenzae	GCA_001457655.1	97.2804	95.0596
PubMLST Haemophilus influenzae	4407	M37285	Haemophilus influenzae	33	1905403	213709	NCTC8143	Haemophilus influenzae	GCA_001457655.1	98.185	91.7874
PubMLST Haemophilus influenzae	4408	M37353	Haemophilus influenzae	27	1896048	213709	NCTC8143	Haemophilus influenzae	GCA_001457655.1	98.1554	94.8387
PubMLST Haemophilus influenzae	4409	M37386	Haemophilus influenzae	22	1823150	213709	NCTC8143	Haemophilus influenzae	GCA_001457655.1	97.3479	92.8214
PubMLST Haemophilus influenzae	4410	M37489	Haemophilus influenzae	17	1768095	213709	NCTC8143	Haemophilus influenzae	GCA_001457655.1	97.2346	95.0086
PubMLST Haemophilus influenzae	4411	M38057	Haemophilus influenzae	19	1904306	213709	NCTC8143	Haemophilus influenzae	GCA_001457655.1	95.2913	85.9649
PubMLST Haemophilus influenzae	4412	M03825	Haemophilus influenzae	30	1812884	213709	NCTC8143	Haemophilus influenzae	GCA_001457655.1	97.1967	92.2034
PubMLST Haemophilus influenzae	4413	M03835	Haemophilus influenzae	18	1796531	213709	NCTC8143	Haemophilus influenzae	GCA_001457655.1	97.2532	93.2546
PubMLST Haemophilus influenzae	4414	M03844	Haemophilus influenzae	19	1925283	213709	NCTC8143	Haemophilus influenzae	GCA_001457655.1	95.4269	87.2441
PubMLST Haemophilus influenzae	4415	M38656	Haemophilus influenzae	18	1765377	213709	NCTC8143	Haemophilus influenzae	GCA_001457655.1	97.4601	94.5017
PubMLST Haemophilus influenzae	4416	M38700	Haemophilus influenzae	22	1796034	213709	NCTC8143	Haemophilus influenzae	GCA_001457655.1	97.3766	92.2034
PubMLST Haemophilus influenzae	4417	M38867	Haemophilus influenzae	15	1822709	213709	NCTC8143	Haemophilus influenzae	GCA_001457655.1	98.1921	96.5058
PubMLST Haemophilus influenzae	4418	M38872	Haemophilus influenzae	27	1781861	213709	NCTC8143	Haemophilus influenzae	GCA_001457655.1	98.8621	98.2847
PubMLST Haemophilus influenzae	4419	M38880	Haemophilus influenzae	25	1904208	213709	NCTC8143	Haemophilus influenzae	GCA_001457655.1	97.1696	89.4231
PubMLST Haemophilus influenzae	4420	M38888	Haemophilus influenzae	23	1823116	213709	NCTC8143	Haemophilus influenzae	GCA_001457655.1	97.3092	93.4891
PubMLST Haemophilus influenzae	4421	M38973	Haemophilus influenzae	15	1848990	213709	NCTC8143	Haemophilus influenzae	GCA_001457655.1	95.4127	90
PubMLST Haemophilus influenzae	4422	M38975	Haemophilus influenzae	28	1846957	213709	NCTC8143	Haemophilus influenzae	GCA_001457655.1	98.7955	97.6821
PubMLST Haemophilus influenzae	4423	M38977	Haemophilus influenzae	22	1904692	213709	NCTC8143	Haemophilus influenzae	GCA_001457655.1	95.2238	87.8788
PubMLST Haemophilus influenzae	4424	M39243	Haemophilus influenzae	23	1828610	213709	NCTC8143	Haemophilus influenzae	GCA_001457655.1	97.3425	93.0116
PubMLST Haemophilus influenzae	4425	M39244	Haemophilus influenzae	18	1795222	213709	NCTC8143	Haemophilus influenzae	GCA_001457655.1	95.1528	90.8784
PubMLST Haemophilus influenzae	4426	M39451	Haemophilus influenzae	19	1828219	213709	NCTC8143	Haemophilus influenzae	GCA_001457655.1	97.3619	92.5249
PubMLST Haemophilus influenzae	4427	M39465	Haemophilus influenzae	39	1932145	213709	NCTC8143	Haemophilus influenzae	GCA_001457655.1	97.0567	90.9236
PubMLST Haemophilus influenzae	4428	M39466	Haemophilus influenzae	14	1815550	213709	NCTC8143	Haemophilus influenzae	GCA_001457655.1	95.4551	90.5
PubMLST Haemophilus influenzae	4429	M39467	Haemophilus influenzae	41	1890879	213709	NCTC8143	Haemophilus influenzae	GCA_001457655.1	97.307	89.3443
PubMLST Haemophilus influenzae	4430	M39474	Haemophilus influenzae	36	1833144	213709	NCTC8143	Haemophilus influenzae	GCA_001457655.1	97.3484	90.604
PubMLST Haemophilus influenzae	4431	M39476	Haemophilus influenzae	41	1879550	213709	NCTC8143	Haemophilus influenzae	GCA_001457655.1	97.3252	90.2801
PubMLST Haemophilus influenzae	4432	M39482	Haemophilus influenzae	14	1815634	213709	NCTC8143	Haemophilus influenzae	GCA_001457655.1	95.4393	90.6667
PubMLST Haemophilus influenzae	4433	M39483	Haemophilus influenzae	23	1827943	213709	NCTC8143	Haemophilus influenzae	GCA_001457655.1	97.3504	93.3333
PubMLST Haemophilus influenzae	4434	M39484	Haemophilus influenzae	17	1904173	213709	NCTC8143	Haemophilus influenzae	GCA_001457655.1	95.211	87.9173
PubMLST Haemophilus influenzae	4435	M39485	Haemophilus influenzae	30	1784503	213709	NCTC8143	Haemophilus influenzae	GCA_001457655.1	97.3219	94.6735
PubMLST Haemophilus influenzae	4436	M39488	Haemophilus influenzae	14	1815806	213709	NCTC8143	Haemophilus influenzae	GCA_001457655.1	95.4007	90.8333
PubMLST Haemophilus influenzae	4437	M39491	Haemophilus influenzae	20	1829170	213709	NCTC8143	Haemophilus influenzae	GCA_001457655.1	97.3384	92.691
PubMLST Haemophilus influenzae	4438	M39494	Haemophilus influenzae	33	1859843	213709	NCTC8143	Haemophilus influenzae	GCA_001457655.1	98.0979	94.7282
PubMLST Haemophilus influenzae	4439	M39540	Haemophilus influenzae	27	1829261	213709	NCTC8143	Haemophilus influenzae	GCA_001457655.1	97.3119	93.8333
PubMLST Haemophilus influenzae	4440	M39546	Haemophilus influenzae	18	1795854	213709	NCTC8143	Haemophilus influenzae	GCA_001457655.1	95.1734	90.1861
PubMLST Haemophilus influenzae	4441	M39559	Haemophilus influenzae	23	1864711	213709	NCTC8143	Haemophilus influenzae	GCA_001457655.1	97.2927	92.1697
PubMLST Haemophilus influenzae	4442	M39562	Haemophilus influenzae	23	1828603	213709	NCTC8143	Haemophilus influenzae	GCA_001457655.1	97.3594	93.178
PubMLST Haemophilus influenzae	4443	M39572	Haemophilus influenzae	23	1828952	213709	NCTC8143	Haemophilus influenzae	GCA_001457655.1	97.3289	93.3333
PubMLST Haemophilus influenzae	4444	M39576	Haemophilus influenzae	23	1829601	213709	NCTC8143	Haemophilus influenzae	GCA_001457655.1	97.3006	93.5108
PubMLST Haemophilus influenzae	4445	M39577	Haemophilus influenzae	23	1829439	213709	NCTC8143	Haemophilus influenzae	GCA_001457655.1	97.3024	93.5108
PubMLST Haemophilus influenzae	4446	M39587	Haemophilus influenzae	15	1795634	213709	NCTC8143	Haemophilus influenzae	GCA_001457655.1	95.1655	91.3851
PubMLST Haemophilus influenzae	4447	M39780	Haemophilus influenzae	32	1821077	213709	NCTC8143	Haemophilus influenzae	GCA_001457655.1	97.3211	92.7852
PubMLST Haemophilus influenzae	4448	M40128	Haemophilus influenzae	20	1823176	213709	NCTC8143	Haemophilus influenzae	GCA_001457655.1	97.4748	90.7873
PubMLST Haemophilus influenzae	4449	M40381	Haemophilus influenzae	24	1828488	213709	NCTC8143	Haemophilus influenzae	GCA_001457655.1	97.3588	93.0116
PubMLST Haemophilus influenzae	4450	M40802	Haemophilus influenzae	34	1954384	213709	NCTC8143	Haemophilus influenzae	GCA_001457655.1	97.1422	86.072
PubMLST Haemophilus influenzae	4451	M40803	Haemophilus influenzae	61	1978253	213709	NCTC8143	Haemophilus influenzae	GCA_001457655.1	97.1414	87.0048
PubMLST Haemophilus influenzae	4452	M40804	Haemophilus influenzae	37	1958132	213709	NCTC8143	Haemophilus influenzae	GCA_001457655.1	97.2556	86.7717
PubMLST Haemophilus influenzae	4453	M40885	Haemophilus influenzae	55	1803370	213709	NCTC8143	Haemophilus influenzae	GCA_001457655.1	97.4887	92.2145
PubMLST Haemophilus influenzae	4454	M40886	Haemophilus influenzae	33	1834163	213709	NCTC8143	Haemophilus influenzae	GCA_001457655.1	97.4056	91.806
PubMLST Haemophilus influenzae	4455	M40887	Haemophilus influenzae	32	1791977	213709	NCTC8143	Haemophilus influenzae	GCA_001457655.1	97.4661	92.4658
PubMLST Haemophilus influenzae	4456	M40888	Haemophilus influenzae	34	1862141	213709	NCTC8143	Haemophilus influenzae	GCA_001457655.1	97.2497	90.4132
PubMLST Haemophilus influenzae	4457	M40916	Haemophilus influenzae	28	1832422	213709	NCTC8143	Haemophilus influenzae	GCA_001457655.1	97.3306	91.3043
PubMLST Haemophilus influenzae	4458	M40935	Haemophilus influenzae	32	1775451	213709	NCTC8143	Haemophilus influenzae	GCA_001457655.1	97.5043	95.1304
PubMLST Haemophilus influenzae	4459	M40961	Haemophilus influenzae	27	1871298	213709	NCTC8143	Haemophilus influenzae	GCA_001457655.1	97.2345	91.0131
PubMLST Haemophilus influenzae	4460	M40972	Haemophilus influenzae	20	1800150	213709	NCTC8143	Haemophilus influenzae	GCA_001457655.1	97.397	91.709
PubMLST Haemophilus influenzae	4461	M41127	Haemophilus influenzae	39	1943475	213709	NCTC8143	Haemophilus influenzae	GCA_001457655.1	97.1325	89.8734
PubMLST Haemophilus influenzae	4462	M41140	Haemophilus influenzae	24	1864751	213709	NCTC8143	Haemophilus influenzae	GCA_001457655.1	97.9812	95.082
PubMLST Haemophilus influenzae	4463	M41160	Haemophilus influenzae	20	1814021	213709	NCTC8143	Haemophilus influenzae	GCA_001457655.1	97.3501	93.8023
PubMLST Haemophilus influenzae	4464	M41411	Haemophilus influenzae	29	1808901	213709	NCTC8143	Haemophilus influenzae	GCA_001457655.1	97.4135	91.8782
PubMLST Haemophilus influenzae	4465	M41412	Haemophilus influenzae	35	1859254	213709	NCTC8143	Haemophilus influenzae	GCA_001457655.1	97.4132	89.7351
PubMLST Haemophilus influenzae	4466	M41416	Haemophilus influenzae	26	1846743	213709	NCTC8143	Haemophilus influenzae	GCA_001457655.1	98.7392	98.1788
PubMLST Haemophilus influenzae	4467	M41418	Haemophilus influenzae	14	1815916	213709	NCTC8143	Haemophilus influenzae	GCA_001457655.1	95.4694	90.5
PubMLST Haemophilus influenzae	4468	M41419	Haemophilus influenzae	24	1966293	213709	NCTC8143	Haemophilus influenzae	GCA_001457655.1	95.5688	87.9257
PubMLST Haemophilus influenzae	4469	M41490	Haemophilus influenzae	26	1864915	213709	NCTC8143	Haemophilus influenzae	GCA_001457655.1	97.2457	90.8197
PubMLST Haemophilus influenzae	4470	M41491	Haemophilus influenzae	23	1939319	213709	NCTC8143	Haemophilus influenzae	GCA_001457655.1	96.9925	89.7959
PubMLST Haemophilus influenzae	4471	M41514	Haemophilus influenzae	36	1938677	213709	NCTC8143	Haemophilus influenzae	GCA_001457655.1	97.1423	89.3651
PubMLST Haemophilus influenzae	4472	M41535	Haemophilus influenzae	37	1793339	213709	NCTC8143	Haemophilus influenzae	GCA_001457655.1	97.4121	93.4708
PubMLST Haemophilus influenzae	4473	M41652	Haemophilus influenzae	28	1880209	213709	NCTC8143	Haemophilus influenzae	GCA_001457655.1	98.1348	95.122
PubMLST Haemophilus influenzae	4474	M41653	Haemophilus influenzae	26	1879445	213709	NCTC8143	Haemophilus influenzae	GCA_001457655.1	98.107	95.2846
PubMLST Haemophilus influenzae	4475	M41695	Haemophilus influenzae	27	1865241	213709	NCTC8143	Haemophilus influenzae	GCA_001457655.1	97.1504	91.162
PubMLST Haemophilus influenzae	4476	M41704	Haemophilus influenzae	25	1841521	213709	NCTC8143	Haemophilus influenzae	GCA_001457655.1	97.2867	92.3841
PubMLST Haemophilus influenzae	4477	M41705	Haemophilus influenzae	24	1868375	213709	NCTC8143	Haemophilus influenzae	GCA_001457655.1	98.0726	94.281
PubMLST Haemophilus influenzae	4478	M41706	Haemophilus influenzae	24	1798568	213709	NCTC8143	Haemophilus influenzae	GCA_001457655.1	98.3482	97.2927
PubMLST Haemophilus influenzae	4479	M41708	Haemophilus influenzae	33	1877911	213709	NCTC8143	Haemophilus influenzae	GCA_001457655.1	98.1816	95.106
PubMLST Haemophilus influenzae	4480	M41739	Haemophilus influenzae	15	1805117	213709	NCTC8143	Haemophilus influenzae	GCA_001457655.1	95.3884	91.443
PubMLST Haemophilus influenzae	4481	M41787	Haemophilus influenzae	25	1827116	213709	NCTC8143	Haemophilus influenzae	GCA_001457655.1	97.9315	95.3333
PubMLST Haemophilus influenzae	4482	M41797	Haemophilus influenzae	20	1797152	213709	NCTC8143	Haemophilus influenzae	GCA_001457655.1	98.2244	97.6311
PubMLST Haemophilus influenzae	4483	M41813	Haemophilus influenzae	23	1828506	213709	NCTC8143	Haemophilus influenzae	GCA_001457655.1	97.3413	93.0116
PubMLST Haemophilus influenzae	4484	M41974	Haemophilus influenzae	18	1832440	213709	NCTC8143	Haemophilus influenzae	GCA_001457655.1	98.3035	97.0199
PubMLST Haemophilus influenzae	4485	M41991	Haemophilus influenzae	22	1828832	213709	NCTC8143	Haemophilus influenzae	GCA_001457655.1	97.3788	92.8453
PubMLST Haemophilus influenzae	4486	M41997	Haemophilus influenzae	15	1815771	213709	NCTC8143	Haemophilus influenzae	GCA_001457655.1	95.4721	90.1667
PubMLST Haemophilus influenzae	4487	M42331	Haemophilus influenzae	29	1903420	213709	NCTC8143	Haemophilus influenzae	GCA_001457655.1	97.0427	91.4928
PubMLST Haemophilus influenzae	4488	M42375	Haemophilus influenzae	30	1897921	213709	NCTC8143	Haemophilus influenzae	GCA_001457655.1	97.1683	89.8387
PubMLST Haemophilus influenzae	4489	M43168	Haemophilus influenzae	25	1889140	213709	NCTC8143	Haemophilus influenzae	GCA_001457655.1	97.2303	90.1613
PubMLST Haemophilus influenzae	4490	M04744	Haemophilus influenzae	16	1846600	213709	NCTC8143	Haemophilus influenzae	GCA_001457655.1	95.3201	88.3797
PubMLST Haemophilus influenzae	4491	M04827	Haemophilus influenzae	15	1835019	213709	NCTC8143	Haemophilus influenzae	GCA_001457655.1	95.2724	90.0826
PubMLST Haemophilus influenzae	4492	M05580	Haemophilus influenzae	17	1890738	213709	NCTC8143	Haemophilus influenzae	GCA_001457655.1	95.2798	86.9984
PubMLST Haemophilus influenzae	4493	M06075	Haemophilus influenzae	16	1890798	213709	NCTC8143	Haemophilus influenzae	GCA_001457655.1	95.2806	87.1795
PubMLST Haemophilus influenzae	4494	M06216	Haemophilus influenzae	12	1865152	213709	NCTC8143	Haemophilus influenzae	GCA_001457655.1	95.2888	88.6731
PubMLST Haemophilus influenzae	4495	M06306	Haemophilus influenzae	11	1862199	213709	NCTC8143	Haemophilus influenzae	GCA_001457655.1	95.26	87.987
PubMLST Haemophilus influenzae	4496	M06399	Haemophilus influenzae	38	1992603	213709	NCTC8143	Haemophilus influenzae	GCA_001457655.1	99.1137	93.3642
PubMLST Haemophilus influenzae	4497	M06490	Haemophilus influenzae	18	1945294	213709	NCTC8143	Haemophilus influenzae	GCA_001457655.1	95.0277	87.0312
PubMLST Haemophilus influenzae	4498	M07249	Haemophilus influenzae	12	1901120	213709	NCTC8143	Haemophilus influenzae	GCA_001457655.1	95.3211	87.3016
PubMLST Haemophilus influenzae	4499	M07278	Haemophilus influenzae	11	1870483	213709	NCTC8143	Haemophilus influenzae	GCA_001457655.1	95.2992	88.0452
PubMLST Haemophilus influenzae	4500	M07470	Haemophilus influenzae	12	1861548	213709	NCTC8143	Haemophilus influenzae	GCA_001457655.1	95.3437	88.3306
PubMLST Haemophilus influenzae	4501	M07939	Haemophilus influenzae	27	1844723	213709	NCTC8143	Haemophilus influenzae	GCA_001457655.1	97.2274	92.0398
PubMLST Haemophilus influenzae	4539	LNP29551	Haemophilus influenzae	27	1807170	213709	NCTC8143	Haemophilus influenzae	GCA_001457655.1	97.2449	94.7547
PubMLST Haemophilus influenzae	4540	LNP30091	Haemophilus influenzae	33	1811555	213709	NCTC8143	Haemophilus influenzae	GCA_001457655.1	97.264	92.0339
PubMLST Haemophilus influenzae	4541	LNP30099	Haemophilus influenzae	34	1846451	213709	NCTC8143	Haemophilus influenzae	GCA_001457655.1	98.1658	94.6667
PubMLST Haemophilus influenzae	4542	LNP30101	Haemophilus influenzae	28	1832616	213709	NCTC8143	Haemophilus influenzae	GCA_001457655.1	97.2845	91.6528
PubMLST Haemophilus influenzae	4543	LNP30103	Haemophilus influenzae	18	1804049	213709	NCTC8143	Haemophilus influenzae	GCA_001457655.1	95.4029	90.9244
PubMLST Haemophilus influenzae	4544	LNP30131	Haemophilus influenzae	33	1762878	213709	NCTC8143	Haemophilus influenzae	GCA_001457655.1	97.2773	95.4704
PubMLST Haemophilus influenzae	4545	LNP30135	Haemophilus influenzae	46	1802144	213709	NCTC8143	Haemophilus influenzae	GCA_001457655.1	98.251	97.9239
PubMLST Haemophilus influenzae	4548	LNP30150	Haemophilus influenzae	31	1861733	213709	NCTC8143	Haemophilus influenzae	GCA_001457655.1	98.3573	95.2224
PubMLST Haemophilus influenzae	4549	LNP30161	Haemophilus influenzae	34	1860674	213709	NCTC8143	Haemophilus influenzae	GCA_001457655.1	98.2725	96.0265
PubMLST Haemophilus influenzae	4550	LNP30162	Haemophilus influenzae	21	1811529	213709	NCTC8143	Haemophilus influenzae	GCA_001457655.1	97.2004	93.9597
PubMLST Haemophilus influenzae	4551	LNP30164	Haemophilus influenzae	30	1842375	213709	NCTC8143	Haemophilus influenzae	GCA_001457655.1	97.1654	91.5563
PubMLST Haemophilus influenzae	4552	LNP30166	Haemophilus influenzae	22	1860029	213709	NCTC8143	Haemophilus influenzae	GCA_001457655.1	95.4533	89.2157
PubMLST Haemophilus influenzae	4553	LNP30171	Haemophilus influenzae	36	1795078	213709	NCTC8143	Haemophilus influenzae	GCA_001457655.1	98.1626	97.2603
PubMLST Haemophilus influenzae	4554	LNP30172	Haemophilus influenzae	31	1869206	213709	NCTC8143	Haemophilus influenzae	GCA_001457655.1	97.2053	92.2442
PubMLST Haemophilus influenzae	4555	LNP30179	Haemophilus influenzae	38	1795821	213709	NCTC8143	Haemophilus influenzae	GCA_001457655.1	99.5386	97.7625
PubMLST Haemophilus influenzae	4556	LNP30187	Haemophilus influenzae	38	1773364	213709	NCTC8143	Haemophilus influenzae	GCA_001457655.1	97.542	94.4056
PubMLST Haemophilus influenzae	4557	LNP30192	Haemophilus influenzae	32	1820202	213709	NCTC8143	Haemophilus influenzae	GCA_001457655.1	98.2473	98.145
PubMLST Haemophilus influenzae	4558	LNP30194	Haemophilus influenzae	42	1884418	213709	NCTC8143	Haemophilus influenzae	GCA_001457655.1	97.0773	90.671
PubMLST Haemophilus influenzae	4559	LNP30196	Haemophilus influenzae	47	1912169	213709	NCTC8143	Haemophilus influenzae	GCA_001457655.1	98.2059	91.7476
PubMLST Haemophilus influenzae	4560	LNP30198	Haemophilus influenzae	57	1754332	213709	NCTC8143	Haemophilus influenzae	GCA_001457655.1	97.4757	95.5277
PubMLST Haemophilus influenzae	4561	LNP30213	Haemophilus influenzae	23	1885076	213709	NCTC8143	Haemophilus influenzae	GCA_001457655.1	97.2904	92.084
PubMLST Haemophilus influenzae	4562	LNP30214	Haemophilus influenzae	45	1796058	213709	NCTC8143	Haemophilus influenzae	GCA_001457655.1	95.3465	92.8943
PubMLST Haemophilus influenzae	4563	LNP30221	Haemophilus influenzae	38	1826020	213709	NCTC8143	Haemophilus influenzae	GCA_001457655.1	98.3554	96.7851
PubMLST Haemophilus influenzae	4564	LNP30235	Haemophilus influenzae	23	1774544	213709	NCTC8143	Haemophilus influenzae	GCA_001457655.1	97.3787	93.6426
PubMLST Haemophilus influenzae	4565	LNP30236	Haemophilus influenzae	29	1820874	213709	NCTC8143	Haemophilus influenzae	GCA_001457655.1	99.1026	99.3255
PubMLST Haemophilus influenzae	4566	LNP30243	Haemophilus influenzae	31	1868980	213709	NCTC8143	Haemophilus influenzae	GCA_001457655.1	98.5601	97.5329
PubMLST Haemophilus influenzae	4567	LNP30244	Haemophilus influenzae	33	1870152	213709	NCTC8143	Haemophilus influenzae	GCA_001457655.1	98.689	96.3756
PubMLST Haemophilus influenzae	4568	LNP30247	Haemophilus influenzae	25	1775588	213709	NCTC8143	Haemophilus influenzae	GCA_001457655.1	97.3457	94.3299
PubMLST Haemophilus influenzae	4569	LNP30250	Haemophilus influenzae	29	1873262	213709	NCTC8143	Haemophilus influenzae	GCA_001457655.1	97.3968	92.623
PubMLST Haemophilus influenzae	4570	LNP30252	Haemophilus influenzae	38	1859296	213709	NCTC8143	Haemophilus influenzae	GCA_001457655.1	97.1307	90.5941
PubMLST Haemophilus influenzae	4571	LNP30255	Haemophilus influenzae	39	1797298	213709	NCTC8143	Haemophilus influenzae	GCA_001457655.1	97.4943	91.6096
PubMLST Haemophilus influenzae	4572	LNP30266	Haemophilus influenzae	36	1816522	213709	NCTC8143	Haemophilus influenzae	GCA_001457655.1	97.3671	93.3898
PubMLST Haemophilus influenzae	4573	LNP30267	Haemophilus influenzae	28	1831790	213709	NCTC8143	Haemophilus influenzae	GCA_001457655.1	97.337	91.4858
PubMLST Haemophilus influenzae	4574	LNP30268	Haemophilus influenzae	18	1805937	213709	NCTC8143	Haemophilus influenzae	GCA_001457655.1	95.4531	90.9244
PubMLST Haemophilus influenzae	4575	LNP30278	Haemophilus influenzae	23	1807574	213709	NCTC8143	Haemophilus influenzae	GCA_001457655.1	95.4472	90.5724
PubMLST Haemophilus influenzae	4576	LNP30284	Haemophilus influenzae	50	1865135	213709	NCTC8143	Haemophilus influenzae	GCA_001457655.1	97.2689	91.015
PubMLST Haemophilus influenzae	4577	LNP30285	Haemophilus influenzae	40	1866503	213709	NCTC8143	Haemophilus influenzae	GCA_001457655.1	98.154	94.4079
PubMLST Haemophilus influenzae	4578	LNP30286	Haemophilus influenzae	56	1865712	213709	NCTC8143	Haemophilus influenzae	GCA_001457655.1	97.2225	92
PubMLST Haemophilus influenzae	4579	LNP30294	Haemophilus influenzae	48	1861358	213709	NCTC8143	Haemophilus influenzae	GCA_001457655.1	97.2941	90.8789
PubMLST Haemophilus influenzae	4580	LNP30298	Haemophilus influenzae	46	1881908	213709	NCTC8143	Haemophilus influenzae	GCA_001457655.1	97.3109	90.1316
PubMLST Haemophilus influenzae	4581	LNP30299	Haemophilus influenzae	37	1868106	213709	NCTC8143	Haemophilus influenzae	GCA_001457655.1	97.2657	89.3268
PubMLST Haemophilus influenzae	4582	LNP30301	Haemophilus influenzae	56	1968310	213709	NCTC8143	Haemophilus influenzae	GCA_001457655.1	99.1915	93.8389
PubMLST Haemophilus influenzae	4583	LNP30316	Haemophilus influenzae	40	1871463	213709	NCTC8143	Haemophilus influenzae	GCA_001457655.1	95.715	90.0826
PubMLST Haemophilus influenzae	4584	LNP30317	Haemophilus influenzae	60	1917696	213709	NCTC8143	Haemophilus influenzae	GCA_001457655.1	97.1042	89.8223
PubMLST Haemophilus influenzae	4585	LNP30323	Haemophilus influenzae	165	1955395	213709	NCTC8143	Haemophilus influenzae	GCA_001457655.1	95.4577	86.014
PubMLST Haemophilus influenzae	4586	LNP30325	Haemophilus influenzae	88	1785175	213709	NCTC8143	Haemophilus influenzae	GCA_001457655.1	97.1725	94.2029
PubMLST Haemophilus influenzae	4587	LNP30326	Haemophilus influenzae	42	1836149	213709	NCTC8143	Haemophilus influenzae	GCA_001457655.1	97.3422	91.4286
PubMLST Haemophilus influenzae	4588	LNP30327	Haemophilus influenzae	93	1888653	213709	NCTC8143	Haemophilus influenzae	GCA_001457655.1	97.4273	89.3581
PubMLST Haemophilus influenzae	4589	LNP30332	Haemophilus influenzae	64	2005790	213709	NCTC8143	Haemophilus influenzae	GCA_001457655.1	98.1843	88.2445
PubMLST Haemophilus influenzae	4590	LNP30351	Haemophilus influenzae	32	1831537	213709	NCTC8143	Haemophilus influenzae	GCA_001457655.1	97.1633	92.7731
PubMLST Haemophilus influenzae	4591	LNP30357	Haemophilus influenzae	66	1893873	213709	NCTC8143	Haemophilus influenzae	GCA_001457655.1	97.3391	89.604
PubMLST Haemophilus influenzae	4594	LNP30360	Haemophilus influenzae	57	1897756	213709	NCTC8143	Haemophilus influenzae	GCA_001457655.1	97.5086	88.67
PubMLST Haemophilus influenzae	4595	LNP30361	Haemophilus influenzae	68	1863471	213709	NCTC8143	Haemophilus influenzae	GCA_001457655.1	97.2117	92.0474
PubMLST Haemophilus influenzae	4596	LNP30372	Haemophilus influenzae	218	2089849	213709	NCTC8143	Haemophilus influenzae	GCA_001457655.1	97.3218	81.6225
PubMLST Haemophilus influenzae	4597	LNP30377	Haemophilus influenzae	132	1875534	213709	NCTC8143	Haemophilus influenzae	GCA_001457655.1	97.2268	91.6961
PubMLST Haemophilus influenzae	4598	LNP30378	Haemophilus influenzae	47	1768243	213709	NCTC8143	Haemophilus influenzae	GCA_001457655.1	97.3336	95.6217
PubMLST Haemophilus influenzae	4599	LNP30379	Haemophilus influenzae	77	1794385	213709	NCTC8143	Haemophilus influenzae	GCA_001457655.1	98.2827	97.3404
PubMLST Haemophilus influenzae	4600	LNP30381	Haemophilus influenzae	55	1958006	213709	NCTC8143	Haemophilus influenzae	GCA_001457655.1	95.4468	84.5295
PubMLST Haemophilus influenzae	4601	LNP30384	Haemophilus influenzae	117	1954628	213709	NCTC8143	Haemophilus influenzae	GCA_001457655.1	97.1905	87.7076
PubMLST Haemophilus influenzae	4602	LNP30389	Haemophilus influenzae	42	1774120	213709	NCTC8143	Haemophilus influenzae	GCA_001457655.1	96.9868	94.2509
PubMLST Haemophilus influenzae	4603	LNP30392	Haemophilus influenzae	44	1821755	213709	NCTC8143	Haemophilus influenzae	GCA_001457655.1	97.2024	92.8328
PubMLST Haemophilus influenzae	4604	LNP30400	Haemophilus influenzae	84	1730843	213709	NCTC8143	Haemophilus influenzae	GCA_001457655.1	97.3718	94.8148
PubMLST Haemophilus influenzae	4605	LNP30401	Haemophilus influenzae	46	1894227	213709	NCTC8143	Haemophilus influenzae	GCA_001457655.1	97.2918	90.312
PubMLST Haemophilus influenzae	4606	LNP30404	Haemophilus influenzae	27	1830979	213709	NCTC8143	Haemophilus influenzae	GCA_001457655.1	98.0718	96.3211
PubMLST Haemophilus influenzae	4607	LNP30406	Haemophilus influenzae	28	1763964	213709	NCTC8143	Haemophilus influenzae	GCA_001457655.1	99.5166	99.6534
PubMLST Haemophilus influenzae	4608	LNP30414	Haemophilus influenzae	29	1871577	213709	NCTC8143	Haemophilus influenzae	GCA_001457655.1	97.315	91.5171
PubMLST Haemophilus influenzae	4609	LNP30418	Haemophilus influenzae	38	1844019	213709	NCTC8143	Haemophilus influenzae	GCA_001457655.1	98.1953	96.8174
PubMLST Haemophilus influenzae	4610	LNP30423	Haemophilus influenzae	47	1826445	213709	NCTC8143	Haemophilus influenzae	GCA_001457655.1	97.3861	92.9795
PubMLST Haemophilus influenzae	4611	LNP30424	Haemophilus influenzae	34	1847479	213709	NCTC8143	Haemophilus influenzae	GCA_001457655.1	98.0959	95.3488
PubMLST Haemophilus influenzae	4612	LNP30437	Haemophilus influenzae	29	1974664	213709	NCTC8143	Haemophilus influenzae	GCA_001457655.1	95.3489	84.4961
PubMLST Haemophilus influenzae	4613	LNP30438	Haemophilus influenzae	78	1996684	213709	NCTC8143	Haemophilus influenzae	GCA_001457655.1	99.2053	92.6448
PubMLST Haemophilus influenzae	4614	LNP30451	Haemophilus influenzae	52	1882040	213709	NCTC8143	Haemophilus influenzae	GCA_001457655.1	97.1003	92.916
PubMLST Haemophilus influenzae	4615	LNP30454	Haemophilus influenzae	32	1808204	213709	NCTC8143	Haemophilus influenzae	GCA_001457655.1	97.2402	94.0678
PubMLST Haemophilus influenzae	4616	LNP30455	Haemophilus influenzae	48	1864173	213709	NCTC8143	Haemophilus influenzae	GCA_001457655.1	97.2795	91.4573
PubMLST Haemophilus influenzae	4617	LNP30456	Haemophilus influenzae	40	1783664	213709	NCTC8143	Haemophilus influenzae	GCA_001457655.1	97.4647	93.0556
PubMLST Haemophilus influenzae	4618	LNP30457	Haemophilus influenzae	52	1841766	213709	NCTC8143	Haemophilus influenzae	GCA_001457655.1	97.3257	92.517
PubMLST Haemophilus influenzae	4619	LNP30458	Haemophilus influenzae	54	1932825	213709	NCTC8143	Haemophilus influenzae	GCA_001457655.1	97.3801	89.0145
PubMLST Haemophilus influenzae	4620	LNP30459	Haemophilus influenzae	45	1819363	213709	NCTC8143	Haemophilus influenzae	GCA_001457655.1	97.2608	93.0272
PubMLST Haemophilus influenzae	4621	LNP30460	Haemophilus influenzae	77	1732388	213709	NCTC8143	Haemophilus influenzae	GCA_001457655.1	97.4299	92.6063
PubMLST Haemophilus influenzae	4622	LNP30461	Haemophilus influenzae	94	1910129	213709	NCTC8143	Haemophilus influenzae	GCA_001457655.1	97.333	89.2617
PubMLST Haemophilus influenzae	4623	LNP30462	Haemophilus influenzae	49	1838323	213709	NCTC8143	Haemophilus influenzae	GCA_001457655.1	97.3307	93.9189
PubMLST Haemophilus influenzae	4624	LNP30463	Haemophilus influenzae	31	1865101	213709	NCTC8143	Haemophilus influenzae	GCA_001457655.1	97.5061	89.9671
PubMLST Haemophilus influenzae	4625	LNP30464	Haemophilus influenzae	64	1795194	213709	NCTC8143	Haemophilus influenzae	GCA_001457655.1	97.5765	92.4296
PubMLST Haemophilus influenzae	4626	LNP30465	Haemophilus influenzae	42	1759788	213709	NCTC8143	Haemophilus influenzae	GCA_001457655.1	97.4235	94.0141
PubMLST Haemophilus influenzae	4627	LNP30466	Haemophilus influenzae	123	1910057	213709	NCTC8143	Haemophilus influenzae	GCA_001457655.1	97.3229	90.0172
PubMLST Haemophilus influenzae	4628	LNP30472	Haemophilus influenzae	40	1823513	213709	NCTC8143	Haemophilus influenzae	GCA_001457655.1	97.3111	92.5801
PubMLST Haemophilus influenzae	4629	LNP30473	Haemophilus influenzae	35	1873577	213709	NCTC8143	Haemophilus influenzae	GCA_001457655.1	97.1312	90.8197
PubMLST Haemophilus influenzae	4630	LNP30474	Haemophilus influenzae	62	1865388	213709	NCTC8143	Haemophilus influenzae	GCA_001457655.1	97.2178	92.2428
PubMLST Haemophilus influenzae	4631	LNP30475	Haemophilus influenzae	81	2007832	213709	NCTC8143	Haemophilus influenzae	GCA_001457655.1	97.2848	85.8044
PubMLST Haemophilus influenzae	4632	LNP30476	Haemophilus influenzae	36	1893785	213709	NCTC8143	Haemophilus influenzae	GCA_001457655.1	98.1643	93.6585
PubMLST Haemophilus influenzae	4633	LNP30477	Haemophilus influenzae	32	1842896	213709	NCTC8143	Haemophilus influenzae	GCA_001457655.1	95.4057	90.3654
PubMLST Haemophilus influenzae	4634	LNP30483	Haemophilus influenzae	33	1769225	213709	NCTC8143	Haemophilus influenzae	GCA_001457655.1	98.8818	98.4348
PubMLST Haemophilus influenzae	4635	LNP30484	Haemophilus influenzae	43	1827736	213709	NCTC8143	Haemophilus influenzae	GCA_001457655.1	97.0512	93.266
PubMLST Haemophilus influenzae	4636	LNP30485	Haemophilus influenzae	56	1861361	213709	NCTC8143	Haemophilus influenzae	GCA_001457655.1	97.3237	91.1223
PubMLST Haemophilus influenzae	4637	LNP30488	Haemophilus influenzae	45	1896456	213709	NCTC8143	Haemophilus influenzae	GCA_001457655.1	98.1136	93.9837
PubMLST Haemophilus influenzae	4638	LNP30491	Haemophilus influenzae	76	2031581	213709	NCTC8143	Haemophilus influenzae	GCA_001457655.1	97.3506	86.0465
PubMLST Haemophilus influenzae	4639	LNP30492	Haemophilus influenzae	47	1930032	213709	NCTC8143	Haemophilus influenzae	GCA_001457655.1	99.1562	95.9742
PubMLST Haemophilus influenzae	4640	LNP30507	Haemophilus influenzae	29	1831703	213709	NCTC8143	Haemophilus influenzae	GCA_001457655.1	98.1068	96.3149
PubMLST Haemophilus influenzae	4641	LNP30508	Haemophilus influenzae	23	1870301	213709	NCTC8143	Haemophilus influenzae	GCA_001457655.1	98.2847	92.8455
PubMLST Haemophilus influenzae	4642	LNP30510	Haemophilus influenzae	63	1791138	213709	NCTC8143	Haemophilus influenzae	GCA_001457655.1	97.2561	92.6573
PubMLST Haemophilus influenzae	4643	LNP30520	Haemophilus influenzae	53	1904027	213709	NCTC8143	Haemophilus influenzae	GCA_001457655.1	98.1801	94.0984
PubMLST Haemophilus influenzae	4644	LNP30521	Haemophilus influenzae	60	1900262	213709	NCTC8143	Haemophilus influenzae	GCA_001457655.1	98.1658	92.1311
PubMLST Haemophilus influenzae	4645	LNP30524	Haemophilus influenzae	41	1837393	213709	NCTC8143	Haemophilus influenzae	GCA_001457655.1	98.2457	94.6399
PubMLST Haemophilus influenzae	4646	LNP30526	Haemophilus influenzae	80	1937684	213709	NCTC8143	Haemophilus influenzae	GCA_001457655.1	97.1741	89.8527
PubMLST Haemophilus influenzae	4647	LNP30539	Haemophilus influenzae	84	1890074	213709	NCTC8143	Haemophilus influenzae	GCA_001457655.1	98.0565	93.9189
PubMLST Haemophilus influenzae	4648	LNP30547	Haemophilus influenzae	40	1985033	213709	NCTC8143	Haemophilus influenzae	GCA_001457655.1	97.248	85.6474
PubMLST Haemophilus influenzae	4649	LNP30549	Haemophilus influenzae	35	1835464	213709	NCTC8143	Haemophilus influenzae	GCA_001457655.1	97.389	92.8094
PubMLST Haemophilus influenzae	4650	LNP30551	Haemophilus influenzae	53	1833522	213709	NCTC8143	Haemophilus influenzae	GCA_001457655.1	99.2584	97.8003
PubMLST Haemophilus influenzae	4651	LNP30552	Haemophilus influenzae	37	1895058	213709	NCTC8143	Haemophilus influenzae	GCA_001457655.1	98.1557	93.1818
PubMLST Haemophilus influenzae	4652	LNP30553	Haemophilus influenzae	35	1764861	213709	NCTC8143	Haemophilus influenzae	GCA_001457655.1	97.2674	93.8811
PubMLST Haemophilus influenzae	4653	LNP30560	Haemophilus influenzae	101	1970187	213709	NCTC8143	Haemophilus influenzae	GCA_001457655.1	97.2181	86.8293
PubMLST Haemophilus influenzae	4654	LNP30561	Haemophilus influenzae	35	1864429	213709	NCTC8143	Haemophilus influenzae	GCA_001457655.1	98.0398	93.9245
PubMLST Haemophilus influenzae	4655	LNP30568	Haemophilus influenzae	49	1858756	213709	NCTC8143	Haemophilus influenzae	GCA_001457655.1	97.4982	90
PubMLST Haemophilus influenzae	4656	LNP30577	Haemophilus influenzae	81	1912411	213709	NCTC8143	Haemophilus influenzae	GCA_001457655.1	97.1064	90.0826
PubMLST Haemophilus influenzae	4657	LNP30578	Haemophilus influenzae	101	1771353	213709	NCTC8143	Haemophilus influenzae	GCA_001457655.1	97.5498	94.708
PubMLST Haemophilus influenzae	4658	LNP30595	Haemophilus influenzae	51	1833212	213709	NCTC8143	Haemophilus influenzae	GCA_001457655.1	99.1614	99.4907
PubMLST Haemophilus influenzae	4659	LNP30609	Haemophilus influenzae	47	1775388	213709	NCTC8143	Haemophilus influenzae	GCA_001457655.1	97.3243	95.6217
PubMLST Haemophilus influenzae	4676	656133	Haemophilus influenzae	17	1819342	213709	NCTC8143	Haemophilus influenzae	GCA_001457655.1	97.0691	93.1667
PubMLST Haemophilus influenzae	4677	SMG_18_1010	Haemophilus influenzae	59	1841223	213709	NCTC8143	Haemophilus influenzae	GCA_001457655.1	97.2735	93.4891
PubMLST Haemophilus influenzae	4678	SMG_18_1011	Haemophilus influenzae	51	1793428	213709	NCTC8143	Haemophilus influenzae	GCA_001457655.1	97.3274	94.5111
PubMLST Haemophilus influenzae	4679	SMG-19-205	Haemophilus influenzae	38	1782453	213709	NCTC8143	Haemophilus influenzae	GCA_001457655.1	97.3578	94.6644
PubMLST Haemophilus influenzae	4680	SMG-19-224	Haemophilus influenzae	42	1836719	213709	NCTC8143	Haemophilus influenzae	GCA_001457655.1	97.3426	90.9699
PubMLST Haemophilus influenzae	4681	SMG-19-374	Haemophilus influenzae	58	1796397	213709	NCTC8143	Haemophilus influenzae	GCA_001457655.1	97.3259	94.5111
PubMLST Haemophilus influenzae	4682	SMG-19-370	Haemophilus influenzae	87	1804739	213709	NCTC8143	Haemophilus influenzae	GCA_001457655.1	97.3677	94.6644
PubMLST Haemophilus influenzae	4683	SMG_18_556	Haemophilus influenzae	111	1870350	213709	NCTC8143	Haemophilus influenzae	GCA_001457655.1	97.293	92.3333
PubMLST Haemophilus influenzae	4684	SMG_18_292	Haemophilus influenzae	93	1898055	213709	NCTC8143	Haemophilus influenzae	GCA_001457655.1	97.2318	90.9836
PubMLST Haemophilus influenzae	4685	SMG-18-1998	Haemophilus influenzae	62	1848337	213709	NCTC8143	Haemophilus influenzae	GCA_001457655.1	97.3597	92.5373
PubMLST Haemophilus influenzae	4686	SMG-18-2214	Haemophilus influenzae	55	1853688	213709	NCTC8143	Haemophilus influenzae	GCA_001457655.1	98.1315	96.4942
PubMLST Haemophilus influenzae	4687	SMG-19-1	Haemophilus influenzae	45	1839132	213709	NCTC8143	Haemophilus influenzae	GCA_001457655.1	97.3154	92.8453
PubMLST Haemophilus influenzae	4688	SMG-19-21	Haemophilus influenzae	48	1817455	213709	NCTC8143	Haemophilus influenzae	GCA_001457655.1	98.1751	96.2838
PubMLST Haemophilus influenzae	4689	SMG-19-20	Haemophilus influenzae	42	1789773	213709	NCTC8143	Haemophilus influenzae	GCA_001457655.1	97.342	94.6918
PubMLST Haemophilus influenzae	4690	SMG-19-305	Haemophilus influenzae	369	1876544	213709	NCTC8143	Haemophilus influenzae	GCA_001457655.1	97.3342	93.9716
PubMLST Haemophilus influenzae	4691	SMG-19-189	Haemophilus influenzae	90	1889710	213709	NCTC8143	Haemophilus influenzae	GCA_001457655.1	97.1089	92.4466
PubMLST Haemophilus influenzae	4692	SMG-19-589	Haemophilus influenzae	68	1896261	213709	NCTC8143	Haemophilus influenzae	GCA_001457655.1	98.146	95.082
PubMLST Haemophilus influenzae	4697	662938	Haemophilus influenzae	16	1845203	213709	NCTC8143	Haemophilus influenzae	GCA_001457655.1	97.0913	93.5855
PubMLST Haemophilus influenzae	4708	664569	Haemophilus influenzae	22	1781875	213709	NCTC8143	Haemophilus influenzae	GCA_001457655.1	97.2119	94.1581
PubMLST Haemophilus influenzae	4726	LNP30617	Haemophilus influenzae	66	1899499	213709	NCTC8143	Haemophilus influenzae	GCA_001457655.1	97.2182	89.604
PubMLST Haemophilus influenzae	4727	LNP30621	Haemophilus influenzae	74	1893177	213709	NCTC8143	Haemophilus influenzae	GCA_001457655.1	98.3122	91.2898
PubMLST Haemophilus influenzae	4728	LNP30626	Haemophilus influenzae	38	1793428	213709	NCTC8143	Haemophilus influenzae	GCA_001457655.1	95.3243	93.0915
PubMLST Haemophilus influenzae	4729	LNP30627	Haemophilus influenzae	145	1948018	213709	NCTC8143	Haemophilus influenzae	GCA_001457655.1	97.2554	88.4354
PubMLST Haemophilus influenzae	4730	LNP30630	Haemophilus influenzae	69	1807283	213709	NCTC8143	Haemophilus influenzae	GCA_001457655.1	95.5778	91.7976
PubMLST Haemophilus influenzae	4731	LNP30636	Haemophilus influenzae	35	1810517	213709	NCTC8143	Haemophilus influenzae	GCA_001457655.1	98.0051	96.7687
PubMLST Haemophilus influenzae	4732	LNP30637	Haemophilus influenzae	36	1882201	213709	NCTC8143	Haemophilus influenzae	GCA_001457655.1	95.4549	88.0328
PubMLST Haemophilus influenzae	4733	LNP30638	Haemophilus influenzae	39	1836826	213709	NCTC8143	Haemophilus influenzae	GCA_001457655.1	98.2821	94.4631
PubMLST Haemophilus influenzae	4734	LNP30649	Haemophilus influenzae	35	1776794	213709	NCTC8143	Haemophilus influenzae	GCA_001457655.1	97.2934	94.6552
PubMLST Haemophilus influenzae	4735	LNP30650	Haemophilus influenzae	64	1724155	213709	NCTC8143	Haemophilus influenzae	GCA_001457655.1	97.2293	92.0956
PubMLST Haemophilus influenzae	4736	LNP30651	Haemophilus influenzae	60	1872525	213709	NCTC8143	Haemophilus influenzae	GCA_001457655.1	97.0272	91.5282
PubMLST Haemophilus influenzae	4737	LNP30652	Haemophilus influenzae	73	1854157	213709	NCTC8143	Haemophilus influenzae	GCA_001457655.1	97.0724	92.3208
PubMLST Haemophilus influenzae	4738	LNP30655	Haemophilus influenzae	180	1936146	213709	NCTC8143	Haemophilus influenzae	GCA_001457655.1	97.1548	88.7125
PubMLST Haemophilus influenzae	4739	LNP30656	Haemophilus influenzae	29	2027545	213709	NCTC8143	Haemophilus influenzae	GCA_001457655.1	97.3137	82.8829
PubMLST Haemophilus influenzae	4740	LNP30666	Haemophilus influenzae	40	1800234	213709	NCTC8143	Haemophilus influenzae	GCA_001457655.1	97.192	94.3396
PubMLST Haemophilus influenzae	4741	LNP30670	Haemophilus influenzae	49	1838327	213709	NCTC8143	Haemophilus influenzae	GCA_001457655.1	97.3182	91.0473
PubMLST Haemophilus influenzae	4742	LNP30679	Haemophilus influenzae	73	1820588	213709	NCTC8143	Haemophilus influenzae	GCA_001457655.1	97.2938	92.2807
PubMLST Haemophilus influenzae	4743	LNP30680	Haemophilus influenzae	36	1819860	213709	NCTC8143	Haemophilus influenzae	GCA_001457655.1	95.419	90.2027
PubMLST Haemophilus influenzae	4744	LNP30682	Haemophilus influenzae	26	1854080	213709	NCTC8143	Haemophilus influenzae	GCA_001457655.1	97.3645	93.1148
PubMLST Haemophilus influenzae	4745	LNP30690	Haemophilus influenzae	52	1864250	213709	NCTC8143	Haemophilus influenzae	GCA_001457655.1	97.2091	91.6944
PubMLST Haemophilus influenzae	4746	LNP30697	Haemophilus influenzae	62	1777450	213709	NCTC8143	Haemophilus influenzae	GCA_001457655.1	97.2884	93.9502
PubMLST Haemophilus influenzae	4747	LNP30703	Haemophilus influenzae	33	1887329	213709	NCTC8143	Haemophilus influenzae	GCA_001457655.1	95.4767	89.9351
PubMLST Haemophilus influenzae	4748	LNP30711	Haemophilus influenzae	38	1863682	213709	NCTC8143	Haemophilus influenzae	GCA_001457655.1	97.3773	91.5563
PubMLST Haemophilus influenzae	4749	LNP30712	Haemophilus influenzae	25	1840388	213709	NCTC8143	Haemophilus influenzae	GCA_001457655.1	95.4939	90.0498
PubMLST Haemophilus influenzae	4750	LNP30713	Haemophilus influenzae	43	1883432	213709	NCTC8143	Haemophilus influenzae	GCA_001457655.1	98.6919	95.0739
PubMLST Haemophilus influenzae	4751	LNP30722	Haemophilus influenzae	36	1835367	213709	NCTC8143	Haemophilus influenzae	GCA_001457655.1	97.2836	92.6298
PubMLST Haemophilus influenzae	4752	LNP30723	Haemophilus influenzae	33	1765709	213709	NCTC8143	Haemophilus influenzae	GCA_001457655.1	95.8587	92
PubMLST Haemophilus influenzae	4753	LNP30731	Haemophilus influenzae	42	1809634	213709	NCTC8143	Haemophilus influenzae	GCA_001457655.1	99.249	99.6575
PubMLST Haemophilus influenzae	4754	LNP30736	Haemophilus influenzae	57	1695257	213709	NCTC8143	Haemophilus influenzae	GCA_001457655.1	98.01	95.9259
PubMLST Haemophilus influenzae	4755	LNP30741	Haemophilus influenzae	83	2035888	213709	NCTC8143	Haemophilus influenzae	GCA_001457655.1	99.0937	90.7956
PubMLST Haemophilus influenzae	4756	LNP30743	Haemophilus influenzae	43	1895094	213709	NCTC8143	Haemophilus influenzae	GCA_001457655.1	97.2021	91.133
PubMLST Haemophilus influenzae	4757	LNP30744	Haemophilus influenzae	48	1881579	213709	NCTC8143	Haemophilus influenzae	GCA_001457655.1	98.7049	94.8505
PubMLST Haemophilus influenzae	4758	LNP30745	Haemophilus influenzae	51	1887068	213709	NCTC8143	Haemophilus influenzae	GCA_001457655.1	97.2382	91.9275
PubMLST Haemophilus influenzae	4759	LNP30749	Haemophilus influenzae	86	1908539	213709	NCTC8143	Haemophilus influenzae	GCA_001457655.1	97.3698	87.7076
PubMLST Haemophilus influenzae	4760	LNP30753	Haemophilus influenzae	42	1856160	213709	NCTC8143	Haemophilus influenzae	GCA_001457655.1	98.0145	95.6811
PubMLST Haemophilus influenzae	4761	LNP30754	Haemophilus influenzae	53	1816829	213709	NCTC8143	Haemophilus influenzae	GCA_001457655.1	97.3552	93.9966
PubMLST Haemophilus influenzae	4762	LNP30756	Haemophilus influenzae	75	1961473	213709	NCTC8143	Haemophilus influenzae	GCA_001457655.1	97.0952	89.8714
PubMLST Haemophilus influenzae	4763	LNP30761	Haemophilus influenzae	43	1808041	213709	NCTC8143	Haemophilus influenzae	GCA_001457655.1	99.19	99.4828
PubMLST Haemophilus influenzae	4764	LNP30762	Haemophilus influenzae	30	1830417	213709	NCTC8143	Haemophilus influenzae	GCA_001457655.1	97.1902	91.6528
PubMLST Haemophilus influenzae	4765	LNP30768	Haemophilus influenzae	47	1874452	213709	NCTC8143	Haemophilus influenzae	GCA_001457655.1	97.1962	90.6977
PubMLST Haemophilus influenzae	4766	LNP30769	Haemophilus influenzae	28	1823873	213709	NCTC8143	Haemophilus influenzae	GCA_001457655.1	97.1134	91.0924
PubMLST Haemophilus influenzae	4767	LNP30774	Haemophilus influenzae	18	1836294	213709	NCTC8143	Haemophilus influenzae	GCA_001457655.1	97.3831	92.8926
PubMLST Haemophilus influenzae	4769	LNP30786	Haemophilus influenzae	44	1817355	213709	NCTC8143	Haemophilus influenzae	GCA_001457655.1	95.4361	92.8328
PubMLST Haemophilus influenzae	4770	LNP30789	Haemophilus influenzae	46	1876144	213709	NCTC8143	Haemophilus influenzae	GCA_001457655.1	97.3003	89.9506
PubMLST Haemophilus influenzae	4771	LNP30798	Haemophilus influenzae	58	1752566	213709	NCTC8143	Haemophilus influenzae	GCA_001457655.1	97.4789	95.5117
PubMLST Haemophilus influenzae	4773	LNP30808	Haemophilus influenzae	78	1346931	213709	NCTC8143	Haemophilus influenzae	GCA_001457655.1	99.0111	99.2701
PubMLST Haemophilus influenzae	4774	LNP30809	Haemophilus influenzae	79	1497178	213709	NCTC8143	Haemophilus influenzae	GCA_001457655.1	97.3326	93.5345
PubMLST Haemophilus influenzae	4775	LNP30811	Haemophilus influenzae	80	1634229	213709	NCTC8143	Haemophilus influenzae	GCA_001457655.1	97.0875	91.502
PubMLST Haemophilus influenzae	4776	LNP30815	Haemophilus influenzae	92	1801765	213709	NCTC8143	Haemophilus influenzae	GCA_001457655.1	97.3782	92.8952
PubMLST Haemophilus influenzae	4777	LNP30817	Haemophilus influenzae	94	1746060	213709	NCTC8143	Haemophilus influenzae	GCA_001457655.1	97.3096	94.8339
PubMLST Haemophilus influenzae	4778	LNP30818	Haemophilus influenzae	88	1761865	213709	NCTC8143	Haemophilus influenzae	GCA_001457655.1	97.331	93.0783
PubMLST Haemophilus influenzae	4779	LNP30826	Haemophilus influenzae	57	1801153	213709	NCTC8143	Haemophilus influenzae	GCA_001457655.1	97.2417	94.5993
PubMLST Haemophilus influenzae	4780	LNP30827	Haemophilus influenzae	77	1809935	213709	NCTC8143	Haemophilus influenzae	GCA_001457655.1	98.2558	95.0877
PubMLST Haemophilus influenzae	4781	LNP30830	Haemophilus influenzae	61	1772094	213709	NCTC8143	Haemophilus influenzae	GCA_001457655.1	97.4509	94.6809
PubMLST Haemophilus influenzae	4782	LNP30833	Haemophilus influenzae	46	1849399	213709	NCTC8143	Haemophilus influenzae	GCA_001457655.1	97.3666	90.5
PubMLST Haemophilus influenzae	4783	LNP30834	Haemophilus influenzae	71	1767157	213709	NCTC8143	Haemophilus influenzae	GCA_001457655.1	97.5267	95.1526
PubMLST Haemophilus influenzae	4784	LNP30838	Haemophilus influenzae	42	1798783	213709	NCTC8143	Haemophilus influenzae	GCA_001457655.1	99.2233	99.4854
PubMLST Haemophilus influenzae	4785	LNP30844	Haemophilus influenzae	52	1817918	213709	NCTC8143	Haemophilus influenzae	GCA_001457655.1	97.3401	93.482
PubMLST Haemophilus influenzae	4786	LNP30845	Haemophilus influenzae	31	1801726	213709	NCTC8143	Haemophilus influenzae	GCA_001457655.1	95.4416	91.8228
PubMLST Haemophilus influenzae	4787	LNP30851	Haemophilus influenzae	64	1914468	213709	NCTC8143	Haemophilus influenzae	GCA_001457655.1	97.2052	89.1803
PubMLST Haemophilus influenzae	4788	LNP30852	Haemophilus influenzae	60	1915491	213709	NCTC8143	Haemophilus influenzae	GCA_001457655.1	97.1654	89.3791
PubMLST Haemophilus influenzae	4789	LNP30857	Haemophilus influenzae	38	1881320	213709	NCTC8143	Haemophilus influenzae	GCA_001457655.1	97.2147	90.8646
PubMLST Haemophilus influenzae	4790	LNP30867	Haemophilus influenzae	65	1917645	213709	NCTC8143	Haemophilus influenzae	GCA_001457655.1	97.1401	89.6721
PubMLST Haemophilus influenzae	4791	LNP30868	Haemophilus influenzae	68	1750307	213709	NCTC8143	Haemophilus influenzae	GCA_001457655.1	98.2186	97.8261
PubMLST Haemophilus influenzae	4792	LNP30869	Haemophilus influenzae	68	1903939	213709	NCTC8143	Haemophilus influenzae	GCA_001457655.1	97.4429	89.9007
PubMLST Haemophilus influenzae	4793	LNP30875	Haemophilus influenzae	59	1786824	213709	NCTC8143	Haemophilus influenzae	GCA_001457655.1	95.4048	91.944
PubMLST Haemophilus influenzae	4794	LNP30884	Haemophilus influenzae	63	1787191	213709	NCTC8143	Haemophilus influenzae	GCA_001457655.1	98.0647	95.7746
PubMLST Haemophilus influenzae	4795	LNP30885	Haemophilus influenzae	52	1886038	213709	NCTC8143	Haemophilus influenzae	GCA_001457655.1	98.1144	93.8944
PubMLST Haemophilus influenzae	4796	LNP30886	Haemophilus influenzae	82	1847564	213709	NCTC8143	Haemophilus influenzae	GCA_001457655.1	97.1598	92.228
PubMLST Haemophilus influenzae	4797	LNP30887	Haemophilus influenzae	39	1802437	213709	NCTC8143	Haemophilus influenzae	GCA_001457655.1	99.2286	99.6558
PubMLST Haemophilus influenzae	4798	LNP30901	Haemophilus influenzae	41	1900911	213709	NCTC8143	Haemophilus influenzae	GCA_001457655.1	98.2179	93.8511
PubMLST Haemophilus influenzae	4799	LNP30903	Haemophilus influenzae	35	1818221	213709	NCTC8143	Haemophilus influenzae	GCA_001457655.1	98.7762	97.8041
PubMLST Haemophilus influenzae	4800	LNP30909	Haemophilus influenzae	31	1804324	213709	NCTC8143	Haemophilus influenzae	GCA_001457655.1	95.3462	92.517
PubMLST Haemophilus influenzae	4801	LNP30911	Haemophilus influenzae	76	1916115	213709	NCTC8143	Haemophilus influenzae	GCA_001457655.1	97.0761	89.404
PubMLST Haemophilus influenzae	4802	LNP30912	Haemophilus influenzae	141	1983449	213709	NCTC8143	Haemophilus influenzae	GCA_001457655.1	97.1814	87.8738
PubMLST Haemophilus influenzae	4803	LNP30913	Haemophilus influenzae	30	2613308	213709	NCTC8143	Haemophilus influenzae	GCA_001457655.1	95.4506	64.5688
PubMLST Haemophilus influenzae	4804	LNP30914	Haemophilus influenzae	49	1930473	213709	NCTC8143	Haemophilus influenzae	GCA_001457655.1	95.5554	85.3698
PubMLST Haemophilus influenzae	4805	LNP30915	Haemophilus influenzae	57	1929928	213709	NCTC8143	Haemophilus influenzae	GCA_001457655.1	97.1056	89.211
PubMLST Haemophilus influenzae	4806	LNP30923	Haemophilus influenzae	139	1830129	213709	NCTC8143	Haemophilus influenzae	GCA_001457655.1	97.2281	92.3636
PubMLST Haemophilus influenzae	4807	LNP30925	Haemophilus influenzae	37	1811066	213709	NCTC8143	Haemophilus influenzae	GCA_001457655.1	99.24	99.322
PubMLST Haemophilus influenzae	4808	LNP30926	Haemophilus influenzae	101	1886209	213709	NCTC8143	Haemophilus influenzae	GCA_001457655.1	97.2476	90.9402
PubMLST Haemophilus influenzae	4815	149-AN	Haemophilus influenzae	18	1740254	213709	NCTC8143	Haemophilus influenzae	GCA_001457655.1	97.1588	95.288
PubMLST Haemophilus influenzae	4816	156-BN	Haemophilus influenzae	32	1868988	213709	NCTC8143	Haemophilus influenzae	GCA_001457655.1	97.0619	90.6863
PubMLST Haemophilus influenzae	4817	163-ECr	Haemophilus influenzae	53	1745023	213709	NCTC8143	Haemophilus influenzae	GCA_001457655.1	97.239	93.705
PubMLST Haemophilus influenzae	4818	164-BN	Haemophilus influenzae	81	1852694	213709	NCTC8143	Haemophilus influenzae	GCA_001457655.1	97.0084	91.7384
PubMLST Haemophilus influenzae	4819	170-CN	Haemophilus influenzae	36	1777034	213709	NCTC8143	Haemophilus influenzae	GCA_001457655.1	97.2178	94.6274
PubMLST Haemophilus influenzae	4820	178-BN	Haemophilus influenzae	35	1838279	213709	NCTC8143	Haemophilus influenzae	GCA_001457655.1	97.192	92.1273
PubMLST Haemophilus influenzae	4821	272-BN	Haemophilus influenzae	26	1917347	213709	NCTC8143	Haemophilus influenzae	GCA_001457655.1	96.9936	90.2556
PubMLST Haemophilus influenzae	4822	276-GN	Haemophilus influenzae	20	1788472	213709	NCTC8143	Haemophilus influenzae	GCA_001457655.1	97.4346	93.5264
PubMLST Haemophilus influenzae	4823	279-AN	Haemophilus influenzae	26	1848972	213709	NCTC8143	Haemophilus influenzae	GCA_001457655.1	97.2335	91.874
PubMLST Haemophilus influenzae	4824	282-AN	Haemophilus influenzae	24	1820026	213709	NCTC8143	Haemophilus influenzae	GCA_001457655.1	97.0864	92.3077
PubMLST Haemophilus influenzae	4825	290-AN	Haemophilus influenzae	33	1859198	213709	NCTC8143	Haemophilus influenzae	GCA_001457655.1	97.9099	95.5519
PubMLST Haemophilus influenzae	4826	326-CN	Haemophilus influenzae	34	1838233	213709	NCTC8143	Haemophilus influenzae	GCA_001457655.1	98.8205	94.9833
PubMLST Haemophilus influenzae	4827	012-8AB	Haemophilus influenzae	37	1828301	213709	NCTC8143	Haemophilus influenzae	GCA_001457655.1	97.2181	91.0924
PubMLST Haemophilus influenzae	4828	024-AN	Haemophilus influenzae	29	1758188	213709	NCTC8143	Haemophilus influenzae	GCA_001457655.1	97.0569	93.9024
PubMLST Haemophilus influenzae	4829	031-AN	Haemophilus influenzae	30	1861911	213709	NCTC8143	Haemophilus influenzae	GCA_001457655.1	97.1851	91.4894
PubMLST Haemophilus influenzae	4830	011-9LP	Haemophilus influenzae	298	1866578	213709	NCTC8143	Haemophilus influenzae	GCA_001457655.1	99.214	97.2167
PubMLST Haemophilus influenzae	4831	033-10AB	Haemophilus influenzae	25	1855788	213709	NCTC8143	Haemophilus influenzae	GCA_001457655.1	95.1999	90.6404
PubMLST Haemophilus influenzae	4832	079-10PP	Haemophilus influenzae	46	1790000	213709	NCTC8143	Haemophilus influenzae	GCA_001457655.1	95.3187	83.8821
PubMLST Haemophilus influenzae	4833	089-11Cr	Haemophilus influenzae	26	1843374	213709	NCTC8143	Haemophilus influenzae	GCA_001457655.1	98.2817	94.1957
PubMLST Haemophilus influenzae	4834	100-4N	Haemophilus influenzae	56	1902190	213709	NCTC8143	Haemophilus influenzae	GCA_001457655.1	97.091	90.8497
PubMLST Haemophilus influenzae	4836	114-12N	Haemophilus influenzae	38	1773856	213709	NCTC8143	Haemophilus influenzae	GCA_001457655.1	97.2454	95.4704
PubMLST Haemophilus influenzae	4837	116-8N	Haemophilus influenzae	50	1717769	213709	NCTC8143	Haemophilus influenzae	GCA_001457655.1	97.3582	93.4307
PubMLST Haemophilus influenzae	4838	138-CN	Haemophilus influenzae	44	1993682	213709	NCTC8143	Haemophilus influenzae	GCA_001457655.1	96.9958	88.3721
PubMLST Haemophilus influenzae	4839	149-BN	Haemophilus influenzae	20	1885560	213709	NCTC8143	Haemophilus influenzae	GCA_001457655.1	97.1104	91.8006
PubMLST Haemophilus influenzae	4840	159-BN	Haemophilus influenzae	58	1910965	213709	NCTC8143	Haemophilus influenzae	GCA_001457655.1	98.2047	91.5309
PubMLST Haemophilus influenzae	4841	159-CN	Haemophilus influenzae	64	1836913	213709	NCTC8143	Haemophilus influenzae	GCA_001457655.1	97.2129	92.6871
PubMLST Haemophilus influenzae	4842	163-CN	Haemophilus influenzae	1623	2081829	213709	NCTC8143	Haemophilus influenzae	GCA_001457655.1	94.7254	68.7075
PubMLST Haemophilus influenzae	4843	164-CN	Haemophilus influenzae	23	1831994	213709	NCTC8143	Haemophilus influenzae	GCA_001457655.1	97.3067	91.6805
PubMLST Haemophilus influenzae	4844	165-DN	Haemophilus influenzae	28	1814567	213709	NCTC8143	Haemophilus influenzae	GCA_001457655.1	99.2647	99.4932
PubMLST Haemophilus influenzae	4845	174-BN	Haemophilus influenzae	61	1806315	213709	NCTC8143	Haemophilus influenzae	GCA_001457655.1	97.2508	94.8097
PubMLST Haemophilus influenzae	4847	181-BN	Haemophilus influenzae	25	1871557	213709	NCTC8143	Haemophilus influenzae	GCA_001457655.1	97.1393	91.8567
PubMLST Haemophilus influenzae	4848	192-AN	Haemophilus influenzae	17	1868312	213709	NCTC8143	Haemophilus influenzae	GCA_001457655.1	97.1796	90.4065
PubMLST Haemophilus influenzae	4849	214-AN	Haemophilus influenzae	36	1850341	213709	NCTC8143	Haemophilus influenzae	GCA_001457655.1	97.361	90.5
PubMLST Haemophilus influenzae	4850	229-5Cr	Haemophilus influenzae	27	1848182	213709	NCTC8143	Haemophilus influenzae	GCA_001457655.1	97.3178	92.7152
PubMLST Haemophilus influenzae	4851	271-AN	Haemophilus influenzae	53	1904428	213709	NCTC8143	Haemophilus influenzae	GCA_001457655.1	97.0459	90
PubMLST Haemophilus influenzae	4852	271-BN	Haemophilus influenzae	30	1884244	213709	NCTC8143	Haemophilus influenzae	GCA_001457655.1	97.1379	90.7468
PubMLST Haemophilus influenzae	4853	271-DN	Haemophilus influenzae	39	1909928	213709	NCTC8143	Haemophilus influenzae	GCA_001457655.1	97.0394	91.6264
PubMLST Haemophilus influenzae	4854	271-EN	Haemophilus influenzae	46	1833893	213709	NCTC8143	Haemophilus influenzae	GCA_001457655.1	97.232	93.0626
PubMLST Haemophilus influenzae	4855	271-FN	Haemophilus influenzae	29	1893648	213709	NCTC8143	Haemophilus influenzae	GCA_001457655.1	97.0462	90.836
PubMLST Haemophilus influenzae	4856	272-CN	Haemophilus influenzae	33	1821037	213709	NCTC8143	Haemophilus influenzae	GCA_001457655.1	99.0268	99.4949
PubMLST Haemophilus influenzae	4857	272-GAB	Haemophilus influenzae	22	1851339	213709	NCTC8143	Haemophilus influenzae	GCA_001457655.1	97.3774	91.954
PubMLST Haemophilus influenzae	4858	276-EN	Haemophilus influenzae	50	1970478	213709	NCTC8143	Haemophilus influenzae	GCA_001457655.1	97.0955	89.2913
PubMLST Haemophilus influenzae	4859	276-HN	Haemophilus influenzae	15	1825152	213709	NCTC8143	Haemophilus influenzae	GCA_001457655.1	97.2277	93.0116
PubMLST Haemophilus influenzae	4860	276-IN	Haemophilus influenzae	1868	2196573	213709	NCTC8143	Haemophilus influenzae	GCA_001457655.1	95.0169	73.9726
PubMLST Haemophilus influenzae	4862	282-CN	Haemophilus influenzae	42	1918728	213709	NCTC8143	Haemophilus influenzae	GCA_001457655.1	97.223	91.3183
PubMLST Haemophilus influenzae	4863	282-DN	Haemophilus influenzae	46	1912812	213709	NCTC8143	Haemophilus influenzae	GCA_001457655.1	97.1685	90.5145
PubMLST Haemophilus influenzae	4864	282-EN	Haemophilus influenzae	40	1859901	213709	NCTC8143	Haemophilus influenzae	GCA_001457655.1	97.1359	93.2231
PubMLST Haemophilus influenzae	4865	283-AN	Haemophilus influenzae	34	1846552	213709	NCTC8143	Haemophilus influenzae	GCA_001457655.1	97.148	93.5216
PubMLST Haemophilus influenzae	4866	283-CN	Haemophilus influenzae	38	1875843	213709	NCTC8143	Haemophilus influenzae	GCA_001457655.1	97.2508	91.8033
PubMLST Haemophilus influenzae	4867	290-CN	Haemophilus influenzae	32	1825016	213709	NCTC8143	Haemophilus influenzae	GCA_001457655.1	97.3016	93.1323
PubMLST Haemophilus influenzae	4869	317-BN	Haemophilus influenzae	47	2008904	213709	NCTC8143	Haemophilus influenzae	GCA_001457655.1	99.1015	92
PubMLST Haemophilus influenzae	4870	318-BN	Haemophilus influenzae	37	1828823	213709	NCTC8143	Haemophilus influenzae	GCA_001457655.1	97.1685	91.443
PubMLST Haemophilus influenzae	4871	324-BN	Haemophilus influenzae	24	1828364	213709	NCTC8143	Haemophilus influenzae	GCA_001457655.1	94.6944	87.6461
PubMLST Haemophilus influenzae	4872	324-CN	Haemophilus influenzae	33	1843674	213709	NCTC8143	Haemophilus influenzae	GCA_001457655.1	97.4189	94.3428
PubMLST Haemophilus influenzae	4873	324-EN	Haemophilus influenzae	29	1774933	213709	NCTC8143	Haemophilus influenzae	GCA_001457655.1	98.9455	98.7931
PubMLST Haemophilus influenzae	4874	332-BN	Haemophilus influenzae	47	1829041	213709	NCTC8143	Haemophilus influenzae	GCA_001457655.1	97.224	93.1092
PubMLST Haemophilus influenzae	4875	338-AN	Haemophilus influenzae	35	1877562	213709	NCTC8143	Haemophilus influenzae	GCA_001457655.1	98.1065	94.7798
PubMLST Haemophilus influenzae	4876	339-AN	Haemophilus influenzae	44	1863364	213709	NCTC8143	Haemophilus influenzae	GCA_001457655.1	97.1346	93.0579
PubMLST Haemophilus influenzae	4877	339-BN	Haemophilus influenzae	22	1796560	213709	NCTC8143	Haemophilus influenzae	GCA_001457655.1	97.1378	93.9189
PubMLST Haemophilus influenzae	4878	347-AN	Haemophilus influenzae	37	1818910	213709	NCTC8143	Haemophilus influenzae	GCA_001457655.1	98.9723	99.4924
PubMLST Haemophilus influenzae	4879	347-BN	Haemophilus influenzae	26	1775267	213709	NCTC8143	Haemophilus influenzae	GCA_001457655.1	97.2905	95.3528
PubMLST Haemophilus influenzae	4880	348-AN	Haemophilus influenzae	43	2007405	213709	NCTC8143	Haemophilus influenzae	GCA_001457655.1	99.1166	91.8836
PubMLST Haemophilus influenzae	4881	352-AN	Haemophilus influenzae	26	1861885	213709	NCTC8143	Haemophilus influenzae	GCA_001457655.1	97.1125	91.8301
PubMLST Haemophilus influenzae	4882	354-AN	Haemophilus influenzae	33	1881846	213709	NCTC8143	Haemophilus influenzae	GCA_001457655.1	97.0491	92.635
PubMLST Haemophilus influenzae	4883	363-AN	Haemophilus influenzae	37	1918764	213709	NCTC8143	Haemophilus influenzae	GCA_001457655.1	96.9491	91.6933
PubMLST Haemophilus influenzae	4884	029-AN	Haemophilus influenzae	21	1867876	213709	NCTC8143	Haemophilus influenzae	GCA_001457655.1	97.1289	90.7166
PubMLST Haemophilus influenzae	4885	057-AN	Haemophilus influenzae	39	1919245	213709	NCTC8143	Haemophilus influenzae	GCA_001457655.1	98.2405	93.28
PubMLST Haemophilus influenzae	4890	HLM310	Haemophilus influenzae	8	1817537	213709	NCTC8143	Haemophilus influenzae	GCA_001457655.1	98.1787	96.0199
PubMLST Haemophilus influenzae	4891	HLM311	Haemophilus influenzae	11	1782322	213709	NCTC8143	Haemophilus influenzae	GCA_001457655.1	97.2917	94.9066
PubMLST Haemophilus influenzae	4892	HLM312	Haemophilus influenzae	8	1799766	213709	NCTC8143	Haemophilus influenzae	GCA_001457655.1	94.8898	85.786
PubMLST Haemophilus influenzae	4893	HLM313	Haemophilus influenzae	19	1890346	213709	NCTC8143	Haemophilus influenzae	GCA_001457655.1	97.1653	92.4316
PubMLST Haemophilus influenzae	4894	HLM314	Haemophilus influenzae	11	1809492	213709	NCTC8143	Haemophilus influenzae	GCA_001457655.1	99.2292	99.3322
PubMLST Haemophilus influenzae	4895	HLM315	Haemophilus influenzae	7	1781284	213709	NCTC8143	Haemophilus influenzae	GCA_001457655.1	97.2099	95.4315
PubMLST Haemophilus influenzae	4896	HLM316	Haemophilus influenzae	19	1897289	213709	NCTC8143	Haemophilus influenzae	GCA_001457655.1	97.1684	91.84
PubMLST Haemophilus influenzae	4897	HLM323	Haemophilus influenzae	14	1843940	213709	NCTC8143	Haemophilus influenzae	GCA_001457655.1	95.5655	89.6552
PubMLST Haemophilus influenzae	5066	667577	Haemophilus influenzae	14	1809161	213709	NCTC8143	Haemophilus influenzae	GCA_001457655.1	95.4306	90.9699
PubMLST Haemophilus influenzae	5068	86-028NP	Haemophilus influenzae	1	1914490	213709	NCTC8143	Haemophilus influenzae	GCA_001457655.1	98.8132	93.2602
PubMLST Haemophilus influenzae	5069	R2846	Haemophilus influenzae	1	1819370	213709	NCTC8143	Haemophilus influenzae	GCA_001457655.1	97.4548	92.7393
PubMLST Haemophilus influenzae	5073	R3021	Haemophilus influenzae	44	1851097	213709	NCTC8143	Haemophilus influenzae	GCA_001457655.1	97.0356	91.7923
PubMLST Haemophilus influenzae	5074	PittII	Haemophilus influenzae	25	1954291	213709	NCTC8143	Haemophilus influenzae	GCA_001457655.1	97.2895	89.9687
PubMLST Haemophilus influenzae	5075	PittHH	Haemophilus influenzae	59	1837347	213709	NCTC8143	Haemophilus influenzae	GCA_001457655.1	97.2406	91.1111
PubMLST Haemophilus influenzae	5077	PittAA	Haemophilus influenzae	40	1876892	213709	NCTC8143	Haemophilus influenzae	GCA_001457655.1	97.1291	91.5702
PubMLST Haemophilus influenzae	5078	3566	Haemophilus influenzae	23	1878368	213709	NCTC8143	Haemophilus influenzae	GCA_001457655.1	97.1587	91.2052
PubMLST Haemophilus influenzae	5080	22.1.21	Haemophilus influenzae	18	1888582	213709	NCTC8143	Haemophilus influenzae	GCA_001457655.1	97.3656	92.2581
PubMLST Haemophilus influenzae	5082	10810	Haemophilus influenzae	1	1981535	213709	NCTC8143	Haemophilus influenzae	GCA_001457655.1	97.2945	85.9091
PubMLST Haemophilus influenzae	5083	F3031	Haemophilus influenzae	1	1985832	213709	NCTC8143	Haemophilus influenzae	GCA_001457655.1	96.8288	84.5688
PubMLST Haemophilus influenzae	5084	F3047	Haemophilus influenzae	1	2007018	213709	NCTC8143	Haemophilus influenzae	GCA_001457655.1	96.9396	84.9028
PubMLST Haemophilus influenzae	5085	AAZD	Haemophilus influenzae	18	1888582	213709	NCTC8143	Haemophilus influenzae	GCA_001457655.1	97.3656	92.2581
PubMLST Haemophilus influenzae	5087	ABWV	Haemophilus influenzae	19	1827667	213709	NCTC8143	Haemophilus influenzae	GCA_001457655.1	97.4166	91.5
PubMLST Haemophilus influenzae	5088	ABWW	Haemophilus influenzae	28	1912236	213709	NCTC8143	Haemophilus influenzae	GCA_001457655.1	97.1255	91.3462
PubMLST Haemophilus influenzae	5090	RM6062	Haemophilus influenzae	1002	1623084	213709	NCTC8143	Haemophilus influenzae	GCA_001457655.1	94.9646	97.4874
PubMLST Haemophilus influenzae	5091	RM6064	Haemophilus influenzae	774	1657582	213709	NCTC8143	Haemophilus influenzae	GCA_001457655.1	95.1849	97.6834
PubMLST Haemophilus influenzae	5092	RM6073	Haemophilus influenzae	758	1664725	213709	NCTC8143	Haemophilus influenzae	GCA_001457655.1	95.2115	94.8905
PubMLST Haemophilus influenzae	5093	RM7017	Haemophilus influenzae	1414	1654274	213709	NCTC8143	Haemophilus influenzae	GCA_001457655.1	96.9584	88.4956
PubMLST Haemophilus influenzae	5094	RM7060	Haemophilus influenzae	947	1533507	213709	NCTC8143	Haemophilus influenzae	GCA_001457655.1	97.002	92.5
PubMLST Haemophilus influenzae	5095	RM7414	Haemophilus influenzae	1057	1594996	213709	NCTC8143	Haemophilus influenzae	GCA_001457655.1	97.309	94.6746
PubMLST Haemophilus influenzae	5096	RM7419	Haemophilus influenzae	1111	1560588	213709	NCTC8143	Haemophilus influenzae	GCA_001457655.1	97.2715	91.7808
PubMLST Haemophilus influenzae	5097	RM7651	Haemophilus influenzae	654	1756581	213709	NCTC8143	Haemophilus influenzae	GCA_001457655.1	97.3547	94.9843
PubMLST Haemophilus influenzae	5098	DC11238	Haemophilus influenzae	123	1772819	213709	NCTC8143	Haemophilus influenzae	GCA_001457655.1	97.4019	94.052
PubMLST Haemophilus influenzae	5099	DC800	Haemophilus influenzae	303	1855108	213709	NCTC8143	Haemophilus influenzae	GCA_001457655.1	97.2496	94.6721
PubMLST Haemophilus influenzae	5100	DC8708	Haemophilus influenzae	256	1845989	213709	NCTC8143	Haemophilus influenzae	GCA_001457655.1	97.2997	92.278
PubMLST Haemophilus influenzae	5101	DCG1574	Haemophilus influenzae	241	1818080	213709	NCTC8143	Haemophilus influenzae	GCA_001457655.1	97.2983	93.6382
PubMLST Haemophilus influenzae	5102	ERS003851	Haemophilus influenzae	939	1658816	213709	NCTC8143	Haemophilus influenzae	GCA_001457655.1	97.0849	94.6188
PubMLST Haemophilus influenzae	5103	RM7578	Haemophilus influenzae	228	1855679	213709	NCTC8143	Haemophilus influenzae	GCA_001457655.1	97.1626	93.1166
PubMLST Haemophilus influenzae	5104	RM7582	Haemophilus influenzae	142	1820817	213709	NCTC8143	Haemophilus influenzae	GCA_001457655.1	97.3145	93.9671
PubMLST Haemophilus influenzae	5105	RM7598	Haemophilus influenzae	147	1797446	213709	NCTC8143	Haemophilus influenzae	GCA_001457655.1	95.1912	91.7293
PubMLST Haemophilus influenzae	5106	RM7018	Haemophilus influenzae	1305	1583697	213709	NCTC8143	Haemophilus influenzae	GCA_001457655.1	96.9103	90.9774
PubMLST Haemophilus influenzae	5107	RM7122	Haemophilus influenzae	1174	1591430	213709	NCTC8143	Haemophilus influenzae	GCA_001457655.1	97.2759	94.702
PubMLST Haemophilus influenzae	5108	RM7459	Haemophilus influenzae	1891	1221855	213709	NCTC8143	Haemophilus influenzae	GCA_001457655.1	96.5547	78.5714
PubMLST Haemophilus influenzae	5109	RM7465	Haemophilus influenzae	917	1591015	213709	NCTC8143	Haemophilus influenzae	GCA_001457655.1	97.043	91.9355
PubMLST Haemophilus influenzae	5110	RM7617	Haemophilus influenzae	1231	1512788	213709	NCTC8143	Haemophilus influenzae	GCA_001457655.1	97.3773	97.4576
PubMLST Haemophilus influenzae	5111	RM6132	Haemophilus influenzae	982	1640450	213709	NCTC8143	Haemophilus influenzae	GCA_001457655.1	97.2091	93.2039
PubMLST Haemophilus influenzae	5112	RM6134	Haemophilus influenzae	1009	1525505	213709	NCTC8143	Haemophilus influenzae	GCA_001457655.1	97.1525	96.6216
PubMLST Haemophilus influenzae	5113	RM7422	Haemophilus influenzae	1132	1568167	213709	NCTC8143	Haemophilus influenzae	GCA_001457655.1	97.1312	92.3529
PubMLST Haemophilus influenzae	5114	RM6158	Haemophilus influenzae	583	1766274	213709	NCTC8143	Haemophilus influenzae	GCA_001457655.1	95.3228	94.3089
PubMLST Haemophilus influenzae	5115	RM6237	Haemophilus influenzae	1038	1586630	213709	NCTC8143	Haemophilus influenzae	GCA_001457655.1	95.2049	97.8142
PubMLST Haemophilus influenzae	5116	RM7283	Haemophilus influenzae	817	1545850	213709	NCTC8143	Haemophilus influenzae	GCA_001457655.1	95.2014	98.9583
PubMLST Haemophilus influenzae	5117	RM7290	Haemophilus influenzae	1163	1522977	213709	NCTC8143	Haemophilus influenzae	GCA_001457655.1	95.0545	98.3871
PubMLST Haemophilus influenzae	5118	DH1500spain	Haemophilus influenzae	1083	1514446	213709	NCTC8143	Haemophilus influenzae	GCA_001457655.1	97.3507	96
PubMLST Haemophilus influenzae	5119	DH1559spain	Haemophilus influenzae	785	1622472	213709	NCTC8143	Haemophilus influenzae	GCA_001457655.1	97.0511	94.3231
PubMLST Haemophilus influenzae	5120	DH1630spain	Haemophilus influenzae	901	1569772	213709	NCTC8143	Haemophilus influenzae	GCA_001457655.1	97.3509	97.449
PubMLST Haemophilus influenzae	5121	DH398spain	Haemophilus influenzae	1042	1606172	213709	NCTC8143	Haemophilus influenzae	GCA_001457655.1	97.0857	93.8889
PubMLST Haemophilus influenzae	5122	Fi176	Haemophilus influenzae	1019	1639804	213709	NCTC8143	Haemophilus influenzae	GCA_001457655.1	97.9865	93.7143
PubMLST Haemophilus influenzae	5123	Fi723	Haemophilus influenzae	744	1663258	213709	NCTC8143	Haemophilus influenzae	GCA_001457655.1	98.6968	98.8889
PubMLST Haemophilus influenzae	5124	Fi981	Haemophilus influenzae	587	1634347	213709	NCTC8143	Haemophilus influenzae	GCA_001457655.1	97.451	97.619
PubMLST Haemophilus influenzae	5125	RM6011	Haemophilus influenzae	1071	1555204	213709	NCTC8143	Haemophilus influenzae	GCA_001457655.1	98.6847	100
PubMLST Haemophilus influenzae	5126	RM6019	Haemophilus influenzae	1245	1523792	213709	NCTC8143	Haemophilus influenzae	GCA_001457655.1	97.1397	95.3125
PubMLST Haemophilus influenzae	5127	RM6033	Haemophilus influenzae	1439	1533707	213709	NCTC8143	Haemophilus influenzae	GCA_001457655.1	96.7005	92.3077
PubMLST Haemophilus influenzae	5128	RM6051	Haemophilus influenzae	1038	1606209	213709	NCTC8143	Haemophilus influenzae	GCA_001457655.1	97.1708	95.1351
PubMLST Haemophilus influenzae	5129	RM7028	Haemophilus influenzae	1480	1548756	213709	NCTC8143	Haemophilus influenzae	GCA_001457655.1	96.8324	97.5904
PubMLST Haemophilus influenzae	5130	RM7308	Haemophilus influenzae	971	1620558	213709	NCTC8143	Haemophilus influenzae	GCA_001457655.1	98.1081	99.4565
PubMLST Haemophilus influenzae	5131	RM7309	Haemophilus influenzae	972	1596883	213709	NCTC8143	Haemophilus influenzae	GCA_001457655.1	97.0605	94.5652
PubMLST Haemophilus influenzae	5132	RM7347	Haemophilus influenzae	1379	1523293	213709	NCTC8143	Haemophilus influenzae	GCA_001457655.1	97.1619	99.0741
PubMLST Haemophilus influenzae	5133	RM7448	Haemophilus influenzae	1072	1538089	213709	NCTC8143	Haemophilus influenzae	GCA_001457655.1	97.3616	96
PubMLST Haemophilus influenzae	5134	RM7477	Haemophilus influenzae	1050	1666186	213709	NCTC8143	Haemophilus influenzae	GCA_001457655.1	97.9871	98.4536
PubMLST Haemophilus influenzae	5135	RM7490	Haemophilus influenzae	1119	1658192	213709	NCTC8143	Haemophilus influenzae	GCA_001457655.1	96.6789	90.2299
PubMLST Haemophilus influenzae	5136	DH1513	Haemophilus influenzae	1354	1633616	213709	NCTC8143	Haemophilus influenzae	GCA_001457655.1	96.6009	91.7293
PubMLST Haemophilus influenzae	5137	Fi1180	Haemophilus influenzae	1321	1782017	213709	NCTC8143	Haemophilus influenzae	GCA_001457655.1	96.8243	88.5246
PubMLST Haemophilus influenzae	5138	Fi162	Haemophilus influenzae	1073	1399648	213709	NCTC8143	Haemophilus influenzae	GCA_001457655.1	97.2534	97.9798
PubMLST Haemophilus influenzae	5139	Fi667	Haemophilus influenzae	1258	1668622	213709	NCTC8143	Haemophilus influenzae	GCA_001457655.1	96.743	85.2941
PubMLST Haemophilus influenzae	5140	RM7029	Haemophilus influenzae	1449	1602412	213709	NCTC8143	Haemophilus influenzae	GCA_001457655.1	95.164	90.3846
PubMLST Haemophilus influenzae	5141	RM7637	Haemophilus influenzae	1490	1575793	213709	NCTC8143	Haemophilus influenzae	GCA_001457655.1	94.4771	91.0112
PubMLST Haemophilus influenzae	5142	DC7331	Haemophilus influenzae	131	1825781	213709	NCTC8143	Haemophilus influenzae	GCA_001457655.1	97.2572	94.1712
PubMLST Haemophilus influenzae	5143	DC7654	Haemophilus influenzae	221	1840400	213709	NCTC8143	Haemophilus influenzae	GCA_001457655.1	97.3173	92.543
PubMLST Haemophilus influenzae	5144	DC7695	Haemophilus influenzae	207	1861565	213709	NCTC8143	Haemophilus influenzae	GCA_001457655.1	97.3907	94.5355
PubMLST Haemophilus influenzae	5145	DCg2120	Haemophilus influenzae	166	1825082	213709	NCTC8143	Haemophilus influenzae	GCA_001457655.1	97.2143	92.2652
PubMLST Haemophilus influenzae	5146	DCH3151	Haemophilus influenzae	267	1765831	213709	NCTC8143	Haemophilus influenzae	GCA_001457655.1	97.2205	93.9785
PubMLST Haemophilus influenzae	5149	Fi1247	Haemophilus influenzae	924	1596373	213709	NCTC8143	Haemophilus influenzae	GCA_001457655.1	99.1288	97.2678
PubMLST Haemophilus influenzae	5150	Fi1124	Haemophilus influenzae	1771	1578151	213709	NCTC8143	Haemophilus influenzae	GCA_001457655.1	99.4627	98.8372
PubMLST Haemophilus influenzae	5152	Fi432	Haemophilus influenzae	800	1651223	213709	NCTC8143	Haemophilus influenzae	GCA_001457655.1	99.7333	100
PubMLST Haemophilus influenzae	5153	RM7068	Haemophilus influenzae	997	1975346	213709	NCTC8143	Haemophilus influenzae	GCA_001457655.1	97.5582	94.5245
PubMLST Haemophilus influenzae	5154	Fi285	Haemophilus influenzae	3061	1546964	213709	NCTC8143	Haemophilus influenzae	GCA_001457655.1	98.5365	91.3043
PubMLST Haemophilus influenzae	5156	CP005967	Haemophilus influenzae	1	1856176	213709	NCTC8143	Haemophilus influenzae	GCA_001457655.1	95.4824	89.1586
PubMLST Haemophilus influenzae	5157	60294N1	Haemophilus influenzae	19	1817364	213709	NCTC8143	Haemophilus influenzae	GCA_001457655.1	97.2426	93.1323
PubMLST Haemophilus influenzae	5158	1104	Haemophilus influenzae	16	1803206	213709	NCTC8143	Haemophilus influenzae	GCA_001457655.1	97.1474	93.771
PubMLST Haemophilus influenzae	5159	411	Haemophilus influenzae	23	1787944	213709	NCTC8143	Haemophilus influenzae	GCA_001457655.1	97.144	94.198
PubMLST Haemophilus influenzae	5160	584	Haemophilus influenzae	17	1794570	213709	NCTC8143	Haemophilus influenzae	GCA_001457655.1	97.2077	93.5593
PubMLST Haemophilus influenzae	5162	492_HINF	Haemophilus influenzae	58	1832065	213709	NCTC8143	Haemophilus influenzae	GCA_001457655.1	97.3248	93.5374
PubMLST Haemophilus influenzae	5163	40_HINF	Haemophilus influenzae	45	1800996	213709	NCTC8143	Haemophilus influenzae	GCA_001457655.1	98.8077	98.6183
PubMLST Haemophilus influenzae	5164	1059_HINF	Haemophilus influenzae	73	1844526	213709	NCTC8143	Haemophilus influenzae	GCA_001457655.1	97.3946	93.9966
PubMLST Haemophilus influenzae	5165	615_HINF	Haemophilus influenzae	123	1881548	213709	NCTC8143	Haemophilus influenzae	GCA_001457655.1	98.269	95.4003
PubMLST Haemophilus influenzae	5167	536_HINF	Haemophilus influenzae	43	1940759	213709	NCTC8143	Haemophilus influenzae	GCA_001457655.1	97.1344	90.3846
PubMLST Haemophilus influenzae	5168	552_HINF	Haemophilus influenzae	45	1929827	213709	NCTC8143	Haemophilus influenzae	GCA_001457655.1	97.0897	91.4516
PubMLST Haemophilus influenzae	5170	177_HINF	Haemophilus influenzae	63	1987607	213709	NCTC8143	Haemophilus influenzae	GCA_001457655.1	97.0481	90.6646
PubMLST Haemophilus influenzae	5171	1123_HINF	Haemophilus influenzae	67	1846303	213709	NCTC8143	Haemophilus influenzae	GCA_001457655.1	98.7798	97.099
PubMLST Haemophilus influenzae	5172	1124_HINF	Haemophilus influenzae	63	1859236	213709	NCTC8143	Haemophilus influenzae	GCA_001457655.1	98.768	97.2881
PubMLST Haemophilus influenzae	5173	1057_HINF	Haemophilus influenzae	67	1825818	213709	NCTC8143	Haemophilus influenzae	GCA_001457655.1	98.1806	96.7241
PubMLST Haemophilus influenzae	5176	614_HPAR	Haemophilus influenzae	119	1791679	213709	NCTC8143	Haemophilus influenzae	GCA_001457655.1	98.2935	96.5201
PubMLST Haemophilus influenzae	5178	1061_HINF	Haemophilus influenzae	81	1836106	213709	NCTC8143	Haemophilus influenzae	GCA_001457655.1	97.4589	93.7282
PubMLST Haemophilus influenzae	5179	HI1974	Haemophilus influenzae	41	1774730	213709	NCTC8143	Haemophilus influenzae	GCA_001457655.1	98.91	97.9058
PubMLST Haemophilus influenzae	5180	HI1980	Haemophilus influenzae	20	1761053	213709	NCTC8143	Haemophilus influenzae	GCA_001457655.1	98.2862	97.747
PubMLST Haemophilus influenzae	5181	HI1988	Haemophilus influenzae	18	1844600	213709	NCTC8143	Haemophilus influenzae	GCA_001457655.1	97.1409	90.7743
PubMLST Haemophilus influenzae	5182	HI2004	Haemophilus influenzae	21	1773636	213709	NCTC8143	Haemophilus influenzae	GCA_001457655.1	97.2332	94.8365
PubMLST Haemophilus influenzae	5183	HI2114	Haemophilus influenzae	75	1887290	213709	NCTC8143	Haemophilus influenzae	GCA_001457655.1	98.7982	97.2835
PubMLST Haemophilus influenzae	5184	HI2116	Haemophilus influenzae	34	1831027	213709	NCTC8143	Haemophilus influenzae	GCA_001457655.1	97.2513	92.9412
PubMLST Haemophilus influenzae	5185	NTHi C486	Haemophilus influenzae	1	1846503	213709	NCTC8143	Haemophilus influenzae	GCA_001457655.1	97.4027	93.8211
PubMLST Haemophilus influenzae	5186	DC7331102	Haemophilus influenzae	41	1834301	213709	NCTC8143	Haemophilus influenzae	GCA_001457655.1	97.2287	92.1667
PubMLST Haemophilus influenzae	5188	Hi1008	Haemophilus influenzae	41	1845847	213709	NCTC8143	Haemophilus influenzae	GCA_001457655.1	97.3847	91.7355
PubMLST Haemophilus influenzae	5189	Hi11	Haemophilus influenzae	46	1843420	213709	NCTC8143	Haemophilus influenzae	GCA_001457655.1	97.1549	91.3043
PubMLST Haemophilus influenzae	5190	Hi1124	Haemophilus influenzae	42	1803045	213709	NCTC8143	Haemophilus influenzae	GCA_001457655.1	99.2738	99.6581
PubMLST Haemophilus influenzae	5191	Hi1158	Haemophilus influenzae	64	1866771	213709	NCTC8143	Haemophilus influenzae	GCA_001457655.1	97.9306	95.8333
PubMLST Haemophilus influenzae	5192	Hi1180	Haemophilus influenzae	69	1952385	213709	NCTC8143	Haemophilus influenzae	GCA_001457655.1	97.2378	89.76
PubMLST Haemophilus influenzae	5193	Hi1200	Haemophilus influenzae	61	1894779	213709	NCTC8143	Haemophilus influenzae	GCA_001457655.1	97.2505	90.0164
PubMLST Haemophilus influenzae	5194	Hi1207	Haemophilus influenzae	98	1872595	213709	NCTC8143	Haemophilus influenzae	GCA_001457655.1	97.0865	93.7815
PubMLST Haemophilus influenzae	5195	Hi1231	Haemophilus influenzae	62	1847525	213709	NCTC8143	Haemophilus influenzae	GCA_001457655.1	97.1726	92.7487
PubMLST Haemophilus influenzae	5196	Hi1233	Haemophilus influenzae	65	1870901	213709	NCTC8143	Haemophilus influenzae	GCA_001457655.1	97.1854	92.3588
PubMLST Haemophilus influenzae	5197	Hi1247	Haemophilus influenzae	42	1832846	213709	NCTC8143	Haemophilus influenzae	GCA_001457655.1	98.8154	95.3099
PubMLST Haemophilus influenzae	5198	Hi1268	Haemophilus influenzae	49	1778406	213709	NCTC8143	Haemophilus influenzae	GCA_001457655.1	97.3186	94.9565
PubMLST Haemophilus influenzae	5199	Hi1363	Haemophilus influenzae	44	1832202	213709	NCTC8143	Haemophilus influenzae	GCA_001457655.1	98.8245	95.1342
PubMLST Haemophilus influenzae	5200	Hi1500	Haemophilus influenzae	47	1786612	213709	NCTC8143	Haemophilus influenzae	GCA_001457655.1	97.2739	94.8276
PubMLST Haemophilus influenzae	5201	Hi1513	Haemophilus influenzae	68	1952401	213709	NCTC8143	Haemophilus influenzae	GCA_001457655.1	97.1471	89.4737
PubMLST Haemophilus influenzae	5202	Hi1549	Haemophilus influenzae	41	1787146	213709	NCTC8143	Haemophilus influenzae	GCA_001457655.1	97.2185	94.148
PubMLST Haemophilus influenzae	5203	Hi1553	Haemophilus influenzae	33	1780927	213709	NCTC8143	Haemophilus influenzae	GCA_001457655.1	98.84	97.9381
PubMLST Haemophilus influenzae	5204	Hi1556	Haemophilus influenzae	34	1829727	213709	NCTC8143	Haemophilus influenzae	GCA_001457655.1	95.4101	90.9699
PubMLST Haemophilus influenzae	5205	Hi1557	Haemophilus influenzae	58	1870909	213709	NCTC8143	Haemophilus influenzae	GCA_001457655.1	97.1945	91.3115
PubMLST Haemophilus influenzae	5206	Hi1558	Haemophilus influenzae	36	1876840	213709	NCTC8143	Haemophilus influenzae	GCA_001457655.1	95.4733	90.3909
PubMLST Haemophilus influenzae	5207	Hi1559	Haemophilus influenzae	30	1825159	213709	NCTC8143	Haemophilus influenzae	GCA_001457655.1	97.2142	92.8333
PubMLST Haemophilus influenzae	5208	Hi1560	Haemophilus influenzae	29	1808124	213709	NCTC8143	Haemophilus influenzae	GCA_001457655.1	97.1974	93.9292
PubMLST Haemophilus influenzae	5209	Hi1566	Haemophilus influenzae	42	1830873	213709	NCTC8143	Haemophilus influenzae	GCA_001457655.1	98.2758	97.9899
PubMLST Haemophilus influenzae	5210	Hi1568	Haemophilus influenzae	47	1867520	213709	NCTC8143	Haemophilus influenzae	GCA_001457655.1	96.9996	91.7763
PubMLST Haemophilus influenzae	5211	Hi16	Haemophilus influenzae	26	1849251	213709	NCTC8143	Haemophilus influenzae	GCA_001457655.1	95.3488	90.264
PubMLST Haemophilus influenzae	5212	Hi1606	Haemophilus influenzae	68	1964499	213709	NCTC8143	Haemophilus influenzae	GCA_001457655.1	95.4795	88.2911
PubMLST Haemophilus influenzae	5213	Hi1607	Haemophilus influenzae	37	1842068	213709	NCTC8143	Haemophilus influenzae	GCA_001457655.1	97.0994	92.869
PubMLST Haemophilus influenzae	5214	Hi1619	Haemophilus influenzae	35	1934065	213709	NCTC8143	Haemophilus influenzae	GCA_001457655.1	96.9879	88.3648
PubMLST Haemophilus influenzae	5215	Hi162	Haemophilus influenzae	61	1918831	213709	NCTC8143	Haemophilus influenzae	GCA_001457655.1	97.0969	90.63
PubMLST Haemophilus influenzae	5216	Hi1621	Haemophilus influenzae	45	1904512	213709	NCTC8143	Haemophilus influenzae	GCA_001457655.1	95.4469	89.4137
PubMLST Haemophilus influenzae	5217	Hi1622	Haemophilus influenzae	48	1785424	213709	NCTC8143	Haemophilus influenzae	GCA_001457655.1	97.4507	94.8007
PubMLST Haemophilus influenzae	5218	Hi1623	Haemophilus influenzae	62	1818901	213709	NCTC8143	Haemophilus influenzae	GCA_001457655.1	97.336	91.4821
PubMLST Haemophilus influenzae	5219	Hi1630	Haemophilus influenzae	25	1768453	213709	NCTC8143	Haemophilus influenzae	GCA_001457655.1	97.3986	92.4138
PubMLST Haemophilus influenzae	5220	Hi167	Haemophilus influenzae	70	1919559	213709	NCTC8143	Haemophilus influenzae	GCA_001457655.1	97.1194	90.1294
PubMLST Haemophilus influenzae	5221	Hi17	Haemophilus influenzae	49	1816063	213709	NCTC8143	Haemophilus influenzae	GCA_001457655.1	99.301	98.8095
PubMLST Haemophilus influenzae	5222	Hi176	Haemophilus influenzae	63	1782207	213709	NCTC8143	Haemophilus influenzae	GCA_001457655.1	97.4771	93.8704
PubMLST Haemophilus influenzae	5223	Hi177	Haemophilus influenzae	44	1837978	213709	NCTC8143	Haemophilus influenzae	GCA_001457655.1	98.2868	96.6722
PubMLST Haemophilus influenzae	5224	Hi199	Haemophilus influenzae	76	1919843	213709	NCTC8143	Haemophilus influenzae	GCA_001457655.1	96.9797	91.5309
PubMLST Haemophilus influenzae	5225	Hi2019	Haemophilus influenzae	73	1926257	213709	NCTC8143	Haemophilus influenzae	GCA_001457655.1	97.2317	89.5935
PubMLST Haemophilus influenzae	5226	Hi206	Haemophilus influenzae	48	1782939	213709	NCTC8143	Haemophilus influenzae	GCA_001457655.1	97.3305	94.8097
PubMLST Haemophilus influenzae	5227	Hi24	Haemophilus influenzae	42	1780060	213709	NCTC8143	Haemophilus influenzae	GCA_001457655.1	97.3307	94.6644
PubMLST Haemophilus influenzae	5228	Hi264	Haemophilus influenzae	52	1871464	213709	NCTC8143	Haemophilus influenzae	GCA_001457655.1	97.1024	92.3967
PubMLST Haemophilus influenzae	5229	Hi285	Haemophilus influenzae	43	1777007	213709	NCTC8143	Haemophilus influenzae	GCA_001457655.1	97.3319	94.4541
PubMLST Haemophilus influenzae	5230	Hi375	Haemophilus influenzae	37	1815459	213709	NCTC8143	Haemophilus influenzae	GCA_001457655.1	99.5188	99.4932
PubMLST Haemophilus influenzae	5231	Hi398	Haemophilus influenzae	231	1863004	213709	NCTC8143	Haemophilus influenzae	GCA_001457655.1	97.1727	94.8767
PubMLST Haemophilus influenzae	5232	Hi432	Haemophilus influenzae	41	1857457	213709	NCTC8143	Haemophilus influenzae	GCA_001457655.1	99.6636	99.5041
PubMLST Haemophilus influenzae	5233	Hi443	Haemophilus influenzae	54	1837329	213709	NCTC8143	Haemophilus influenzae	GCA_001457655.1	97.324	91.7508
PubMLST Haemophilus influenzae	5234	Hi477	Haemophilus influenzae	46	1821777	213709	NCTC8143	Haemophilus influenzae	GCA_001457655.1	98.1407	97.1284
PubMLST Haemophilus influenzae	5235	Hi486	Haemophilus influenzae	32	1795573	213709	NCTC8143	Haemophilus influenzae	GCA_001457655.1	97.1368	93.3673
PubMLST Haemophilus influenzae	5236	Hi492	Haemophilus influenzae	58	1936264	213709	NCTC8143	Haemophilus influenzae	GCA_001457655.1	98.1093	92.3077
PubMLST Haemophilus influenzae	5237	Hi525	Haemophilus influenzae	55	1838845	213709	NCTC8143	Haemophilus influenzae	GCA_001457655.1	97.2471	92.7973
PubMLST Haemophilus influenzae	5238	Hi609	Haemophilus influenzae	43	1903570	213709	NCTC8143	Haemophilus influenzae	GCA_001457655.1	95.1095	89.5161
PubMLST Haemophilus influenzae	5239	Hi639	Haemophilus influenzae	49	1850404	213709	NCTC8143	Haemophilus influenzae	GCA_001457655.1	98.1426	95.4774
PubMLST Haemophilus influenzae	5240	Hi658	Haemophilus influenzae	51	1843082	213709	NCTC8143	Haemophilus influenzae	GCA_001457655.1	97.2514	92.0742
PubMLST Haemophilus influenzae	5241	Hi667	Haemophilus influenzae	83	2000292	213709	NCTC8143	Haemophilus influenzae	GCA_001457655.1	97.1189	88.8715
PubMLST Haemophilus influenzae	5242	Hi709	Haemophilus influenzae	27	1753603	213709	NCTC8143	Haemophilus influenzae	GCA_001457655.1	97.2844	94.9477
PubMLST Haemophilus influenzae	5243	Hi723	Haemophilus influenzae	46	1851915	213709	NCTC8143	Haemophilus influenzae	GCA_001457655.1	98.7911	98
PubMLST Haemophilus influenzae	5244	Hi740	Haemophilus influenzae	39	1907812	213709	NCTC8143	Haemophilus influenzae	GCA_001457655.1	95.3279	87.1961
PubMLST Haemophilus influenzae	5245	Hi787	Haemophilus influenzae	37	1832361	213709	NCTC8143	Haemophilus influenzae	GCA_001457655.1	97.1626	93.0233
PubMLST Haemophilus influenzae	5246	Hi794	Haemophilus influenzae	27	1808654	213709	NCTC8143	Haemophilus influenzae	GCA_001457655.1	95.4803	90.8938
PubMLST Haemophilus influenzae	5247	Hi805	Haemophilus influenzae	57	1779027	213709	NCTC8143	Haemophilus influenzae	GCA_001457655.1	97.3133	94.7917
PubMLST Haemophilus influenzae	5248	Hi88	Haemophilus influenzae	41	1852156	213709	NCTC8143	Haemophilus influenzae	GCA_001457655.1	98.0507	95.6954
PubMLST Haemophilus influenzae	5249	Hi968	Haemophilus influenzae	45	1786823	213709	NCTC8143	Haemophilus influenzae	GCA_001457655.1	98.271	98.2818
PubMLST Haemophilus influenzae	5250	Hi973	Haemophilus influenzae	42	1782878	213709	NCTC8143	Haemophilus influenzae	GCA_001457655.1	97.2436	95.3448
PubMLST Haemophilus influenzae	5251	Hi981	Haemophilus influenzae	35	1853556	213709	NCTC8143	Haemophilus influenzae	GCA_001457655.1	98.1488	95.2066
PubMLST Haemophilus influenzae	5252	HiPittII	Haemophilus influenzae	45	1949054	213709	NCTC8143	Haemophilus influenzae	GCA_001457655.1	97.3249	89.2405
PubMLST Haemophilus influenzae	5253	HiR2846	Haemophilus influenzae	63	1788485	213709	NCTC8143	Haemophilus influenzae	GCA_001457655.1	97.4675	93.9024
PubMLST Haemophilus influenzae	5254	HiR3021	Haemophilus influenzae	47	1909809	213709	NCTC8143	Haemophilus influenzae	GCA_001457655.1	97.0508	90.6452
PubMLST Haemophilus influenzae	5255	PittEE	Haemophilus influenzae	1	1813033	213709	NCTC8143	Haemophilus influenzae	GCA_001457655.1	97.3395	94.0397
PubMLST Haemophilus influenzae	5256	PittGG	Haemophilus influenzae	1	1887192	213709	NCTC8143	Haemophilus influenzae	GCA_001457655.1	97.4274	90.779
PubMLST Haemophilus influenzae	5257	R2866	Haemophilus influenzae	1	1932306	213709	NCTC8143	Haemophilus influenzae	GCA_001457655.1	97.3629	88.1988
PubMLST Haemophilus influenzae	5258	R3021	Haemophilus influenzae	46	1875614	213709	NCTC8143	Haemophilus influenzae	GCA_001457655.1	97.0534	90.8638
PubMLST Haemophilus influenzae	5259	Rd_KW20	Haemophilus influenzae	1	1830138	213709	NCTC8143	Haemophilus influenzae	GCA_001457655.1	97.4526	91.4754
PubMLST Haemophilus influenzae	5260	RM600672	Haemophilus influenzae	44	1807880	213709	NCTC8143	Haemophilus influenzae	GCA_001457655.1	97.2003	92.5424
PubMLST Haemophilus influenzae	5261	RM601173	Haemophilus influenzae	31	1772313	213709	NCTC8143	Haemophilus influenzae	GCA_001457655.1	98.8586	98.7931
PubMLST Haemophilus influenzae	5262	RM601974	Haemophilus influenzae	26	1806734	213709	NCTC8143	Haemophilus influenzae	GCA_001457655.1	97.2166	91.4141
PubMLST Haemophilus influenzae	5263	RM603375	Haemophilus influenzae	35	1841090	213709	NCTC8143	Haemophilus influenzae	GCA_001457655.1	97.1393	91.9275
PubMLST Haemophilus influenzae	5264	RM605177	Haemophilus influenzae	58	1830378	213709	NCTC8143	Haemophilus influenzae	GCA_001457655.1	97.131	91.5398
PubMLST Haemophilus influenzae	5265	RM701878	Haemophilus influenzae	39	1854348	213709	NCTC8143	Haemophilus influenzae	GCA_001457655.1	97.2812	90.7438
PubMLST Haemophilus influenzae	5266	RM702879	Haemophilus influenzae	57	1766886	213709	NCTC8143	Haemophilus influenzae	GCA_001457655.1	97.131	94.4056
PubMLST Haemophilus influenzae	5267	RM702980	Haemophilus influenzae	49	1908883	213709	NCTC8143	Haemophilus influenzae	GCA_001457655.1	95.5038	88.9068
PubMLST Haemophilus influenzae	5268	RM706883	Haemophilus influenzae	40	1840582	213709	NCTC8143	Haemophilus influenzae	GCA_001457655.1	97.5052	92.0266
PubMLST Haemophilus influenzae	5269	RM712284	Haemophilus influenzae	50	1823559	213709	NCTC8143	Haemophilus influenzae	GCA_001457655.1	97.3949	92.8814
PubMLST Haemophilus influenzae	5270	RM730885	Haemophilus influenzae	45	1841567	213709	NCTC8143	Haemophilus influenzae	GCA_001457655.1	98.0254	97.6549
PubMLST Haemophilus influenzae	5271	RM730986	Haemophilus influenzae	52	1828499	213709	NCTC8143	Haemophilus influenzae	GCA_001457655.1	97.1873	92.5926
PubMLST Haemophilus influenzae	5272	RM734787	Haemophilus influenzae	34	1780645	213709	NCTC8143	Haemophilus influenzae	GCA_001457655.1	97.2298	95.1973
PubMLST Haemophilus influenzae	5273	RM744888	Haemophilus influenzae	51	1828728	213709	NCTC8143	Haemophilus influenzae	GCA_001457655.1	97.5072	91.709
PubMLST Haemophilus influenzae	5274	RM745989	Haemophilus influenzae	59	1842556	213709	NCTC8143	Haemophilus influenzae	GCA_001457655.1	97.2028	92.0875
PubMLST Haemophilus influenzae	5275	RM746590	Haemophilus influenzae	69	1889765	213709	NCTC8143	Haemophilus influenzae	GCA_001457655.1	97.2928	89.4737
PubMLST Haemophilus influenzae	5276	RM747791	Haemophilus influenzae	53	1877657	213709	NCTC8143	Haemophilus influenzae	GCA_001457655.1	97.9383	94.2149
PubMLST Haemophilus influenzae	5277	RM749092	Haemophilus influenzae	69	1943902	213709	NCTC8143	Haemophilus influenzae	GCA_001457655.1	97.0021	90.56
PubMLST Haemophilus influenzae	5278	RM761793	Haemophilus influenzae	45	1776390	213709	NCTC8143	Haemophilus influenzae	GCA_001457655.1	97.4293	93.7716
PubMLST Haemophilus influenzae	5279	RM763794	Haemophilus influenzae	65	1946787	213709	NCTC8143	Haemophilus influenzae	GCA_001457655.1	95.3604	88.32
PubMLST Haemophilus influenzae	5280	RM787695	Haemophilus influenzae	31	1760690	213709	NCTC8143	Haemophilus influenzae	GCA_001457655.1	97.2724	93.4256
PubMLST Haemophilus influenzae	5283	AAZF	Haemophilus influenzae	1	1811802	213709	NCTC8143	Haemophilus influenzae	GCA_001457655.1	97.022	92.869
PubMLST Haemophilus influenzae	5287	ACSL	Haemophilus influenzae	1	1819370	213709	NCTC8143	Haemophilus influenzae	GCA_001457655.1	97.4548	92.7393
PubMLST Haemophilus influenzae	5289	NTHi 723	Haemophilus influenzae	1	1887620	213709	NCTC8143	Haemophilus influenzae	GCA_001457655.1	98.8096	96.5024
PubMLST Haemophilus influenzae	5290	NTHi 1209	Haemophilus influenzae	2	1925993	213709	NCTC8143	Haemophilus influenzae	GCA_001457655.1	97.183	90.4836
PubMLST Haemophilus influenzae	5291	CGSHiEE	Haemophilus influenzae	1	1813033	213709	NCTC8143	Haemophilus influenzae	GCA_001457655.1	97.3395	94.0397
PubMLST Haemophilus influenzae	5300	HI1373	Haemophilus influenzae	24	1839670	213709	NCTC8143	Haemophilus influenzae	GCA_001457655.1	98.1307	95.6522
PubMLST Haemophilus influenzae	5301	HI1374	Haemophilus influenzae	30	1857438	213709	NCTC8143	Haemophilus influenzae	GCA_001457655.1	97.1767	91.0744
PubMLST Haemophilus influenzae	5302	HI1388	Haemophilus influenzae	16	1812459	213709	NCTC8143	Haemophilus influenzae	GCA_001457655.1	97.3608	92.2819
PubMLST Haemophilus influenzae	5303	HI1394	Haemophilus influenzae	21	1780723	213709	NCTC8143	Haemophilus influenzae	GCA_001457655.1	98.262	97.2556
PubMLST Haemophilus influenzae	5304	HI1408	Haemophilus influenzae	27	1901953	213709	NCTC8143	Haemophilus influenzae	GCA_001457655.1	95.4867	88.2258
PubMLST Haemophilus influenzae	5305	HI1417	Haemophilus influenzae	15	1829133	213709	NCTC8143	Haemophilus influenzae	GCA_001457655.1	95.2777	90.0662
PubMLST Haemophilus influenzae	5306	HI1426	Haemophilus influenzae	18	1847224	213709	NCTC8143	Haemophilus influenzae	GCA_001457655.1	95.5478	87.377
PubMLST Haemophilus influenzae	5307	HI1722	Haemophilus influenzae	41	1849674	213709	NCTC8143	Haemophilus influenzae	GCA_001457655.1	99.5823	99.3333
PubMLST Haemophilus influenzae	5311	MiHi64	Haemophilus influenzae	109	1979464	213709	NCTC8143	Haemophilus influenzae	GCA_001457655.1	97.1689	90.5785
PubMLST Haemophilus influenzae	5312	Hi345	Haemophilus influenzae	22	1811128	213709	NCTC8143	Haemophilus influenzae	GCA_001457655.1	97.3535	92.7852
PubMLST Haemophilus influenzae	5313	Hi 359	Haemophilus influenzae	30	1857899	213709	NCTC8143	Haemophilus influenzae	GCA_001457655.1	98.0725	96.1921
PubMLST Haemophilus influenzae	5314	Hi 378	Haemophilus influenzae	26	1922014	213709	NCTC8143	Haemophilus influenzae	GCA_001457655.1	98.1133	92.8
PubMLST Haemophilus influenzae	5315	RMHi93	Haemophilus influenzae	35	1935599	213709	NCTC8143	Haemophilus influenzae	GCA_001457655.1	97.1917	90.4306
PubMLST Haemophilus influenzae	5316	Hi 322	Haemophilus influenzae	33	1910278	213709	NCTC8143	Haemophilus influenzae	GCA_001457655.1	97.2457	91.4239
PubMLST Haemophilus influenzae	5317	MiHi270	Haemophilus influenzae	26	1835605	213709	NCTC8143	Haemophilus influenzae	GCA_001457655.1	98.2872	98.1605
PubMLST Haemophilus influenzae	5318	Hi 361	Haemophilus influenzae	21	1843569	213709	NCTC8143	Haemophilus influenzae	GCA_001457655.1	98.296	97.8441
PubMLST Haemophilus influenzae	5319	Hi 381	Haemophilus influenzae	24	1838395	213709	NCTC8143	Haemophilus influenzae	GCA_001457655.1	98.304	98.1605
PubMLST Haemophilus influenzae	5320	Hi 394	Haemophilus influenzae	31	1896215	213709	NCTC8143	Haemophilus influenzae	GCA_001457655.1	97.7958	94.6254
PubMLST Haemophilus influenzae	5321	Hi403	Haemophilus influenzae	31	1870733	213709	NCTC8143	Haemophilus influenzae	GCA_001457655.1	97.9812	95.2303
PubMLST Haemophilus influenzae	5322	HI1413	Haemophilus influenzae	54	1951898	213709	NCTC8143	Haemophilus influenzae	GCA_001457655.1	97.0912	89.76
PubMLST Haemophilus influenzae	5326	60578 BAL Hi-1	Haemophilus influenzae	58	1801554	213709	NCTC8143	Haemophilus influenzae	GCA_001457655.1	97.0562	93.6207
PubMLST Haemophilus influenzae	5327	60582 BAL Hi-1	Haemophilus influenzae	45	1824822	213709	NCTC8143	Haemophilus influenzae	GCA_001457655.1	97.1808	91.5541
PubMLST Haemophilus influenzae	5328	ERS134831	Haemophilus influenzae	41	1834301	213709	NCTC8143	Haemophilus influenzae	GCA_001457655.1	97.2287	92.1667
PubMLST Haemophilus influenzae	5329	ERS134749	Haemophilus influenzae	41	1845847	213709	NCTC8143	Haemophilus influenzae	GCA_001457655.1	97.3847	91.7355
PubMLST Haemophilus influenzae	5330	ERS134774	Haemophilus influenzae	46	1843420	213709	NCTC8143	Haemophilus influenzae	GCA_001457655.1	97.1549	91.3043
PubMLST Haemophilus influenzae	5331	ERS134750	Haemophilus influenzae	42	1803045	213709	NCTC8143	Haemophilus influenzae	GCA_001457655.1	99.2738	99.6581
PubMLST Haemophilus influenzae	5332	ERS134845	Haemophilus influenzae	64	1866771	213709	NCTC8143	Haemophilus influenzae	GCA_001457655.1	97.9306	95.8333
PubMLST Haemophilus influenzae	5333	ERS134752	Haemophilus influenzae	69	1952385	213709	NCTC8143	Haemophilus influenzae	GCA_001457655.1	97.2378	89.76
PubMLST Haemophilus influenzae	5334	ERS134753	Haemophilus influenzae	61	1894779	213709	NCTC8143	Haemophilus influenzae	GCA_001457655.1	97.2505	90.0164
PubMLST Haemophilus influenzae	5335	ERS134846	Haemophilus influenzae	98	1872595	213709	NCTC8143	Haemophilus influenzae	GCA_001457655.1	97.0865	93.7815
PubMLST Haemophilus influenzae	5336	ERS134755	Haemophilus influenzae	62	1847525	213709	NCTC8143	Haemophilus influenzae	GCA_001457655.1	97.1726	92.7487
PubMLST Haemophilus influenzae	5337	ERS134756	Haemophilus influenzae	65	1870901	213709	NCTC8143	Haemophilus influenzae	GCA_001457655.1	97.1854	92.3588
PubMLST Haemophilus influenzae	5338	ERS134887	Haemophilus influenzae	42	1832846	213709	NCTC8143	Haemophilus influenzae	GCA_001457655.1	98.8154	95.3099
PubMLST Haemophilus influenzae	5339	ERS134758	Haemophilus influenzae	49	1778406	213709	NCTC8143	Haemophilus influenzae	GCA_001457655.1	97.3186	94.9565
PubMLST Haemophilus influenzae	5340	ERS134762	Haemophilus influenzae	44	1832202	213709	NCTC8143	Haemophilus influenzae	GCA_001457655.1	98.8245	95.1342
PubMLST Haemophilus influenzae	5341	ERS134791	Haemophilus influenzae	47	1786612	213709	NCTC8143	Haemophilus influenzae	GCA_001457655.1	97.2739	94.8276
PubMLST Haemophilus influenzae	5342	ERS134792	Haemophilus influenzae	68	1952401	213709	NCTC8143	Haemophilus influenzae	GCA_001457655.1	97.1471	89.4737
PubMLST Haemophilus influenzae	5343	ERS134881	Haemophilus influenzae	41	1787146	213709	NCTC8143	Haemophilus influenzae	GCA_001457655.1	97.2185	94.148
PubMLST Haemophilus influenzae	5344	ERS134794	Haemophilus influenzae	33	1780927	213709	NCTC8143	Haemophilus influenzae	GCA_001457655.1	98.84	97.9381
PubMLST Haemophilus influenzae	5345	ERS134795	Haemophilus influenzae	34	1829727	213709	NCTC8143	Haemophilus influenzae	GCA_001457655.1	95.4101	90.9699
PubMLST Haemophilus influenzae	5346	ERS134860	Haemophilus influenzae	58	1870909	213709	NCTC8143	Haemophilus influenzae	GCA_001457655.1	97.1945	91.3115
PubMLST Haemophilus influenzae	5347	ERS134797	Haemophilus influenzae	36	1876840	213709	NCTC8143	Haemophilus influenzae	GCA_001457655.1	95.4733	90.3909
PubMLST Haemophilus influenzae	5348	ERS134798	Haemophilus influenzae	30	1825159	213709	NCTC8143	Haemophilus influenzae	GCA_001457655.1	97.2142	92.8333
PubMLST Haemophilus influenzae	5349	ERS134861	Haemophilus influenzae	29	1808124	213709	NCTC8143	Haemophilus influenzae	GCA_001457655.1	97.1974	93.9292
PubMLST Haemophilus influenzae	5350	ERS134800	Haemophilus influenzae	42	1830873	213709	NCTC8143	Haemophilus influenzae	GCA_001457655.1	98.2758	97.9899
PubMLST Haemophilus influenzae	5351	ERS134801	Haemophilus influenzae	47	1867520	213709	NCTC8143	Haemophilus influenzae	GCA_001457655.1	96.9996	91.7763
PubMLST Haemophilus influenzae	5352	ERS134879	Haemophilus influenzae	26	1849251	213709	NCTC8143	Haemophilus influenzae	GCA_001457655.1	95.3488	90.264
PubMLST Haemophilus influenzae	5353	ERS134882	Haemophilus influenzae	68	1964499	213709	NCTC8143	Haemophilus influenzae	GCA_001457655.1	95.4795	88.2911
PubMLST Haemophilus influenzae	5354	ERS134803	Haemophilus influenzae	37	1842068	213709	NCTC8143	Haemophilus influenzae	GCA_001457655.1	97.0994	92.869
PubMLST Haemophilus influenzae	5355	ERS134804	Haemophilus influenzae	35	1934065	213709	NCTC8143	Haemophilus influenzae	GCA_001457655.1	96.9879	88.3648
PubMLST Haemophilus influenzae	5356	ERS134875	Haemophilus influenzae	61	1918831	213709	NCTC8143	Haemophilus influenzae	GCA_001457655.1	97.0969	90.63
PubMLST Haemophilus influenzae	5357	ERS134863	Haemophilus influenzae	45	1904512	213709	NCTC8143	Haemophilus influenzae	GCA_001457655.1	95.4469	89.4137
PubMLST Haemophilus influenzae	5358	ERS134806	Haemophilus influenzae	48	1785424	213709	NCTC8143	Haemophilus influenzae	GCA_001457655.1	97.4507	94.8007
PubMLST Haemophilus influenzae	5359	ERS134807	Haemophilus influenzae	62	1818901	213709	NCTC8143	Haemophilus influenzae	GCA_001457655.1	97.336	91.4821
PubMLST Haemophilus influenzae	5360	ERS134864	Haemophilus influenzae	25	1768453	213709	NCTC8143	Haemophilus influenzae	GCA_001457655.1	97.3986	92.4138
PubMLST Haemophilus influenzae	5361	ERS134851	Haemophilus influenzae	70	1919559	213709	NCTC8143	Haemophilus influenzae	GCA_001457655.1	97.1194	90.1294
PubMLST Haemophilus influenzae	5362	ERS134776	Haemophilus influenzae	49	1816063	213709	NCTC8143	Haemophilus influenzae	GCA_001457655.1	99.301	98.8095
PubMLST Haemophilus influenzae	5363	ERS134740	Haemophilus influenzae	63	1782207	213709	NCTC8143	Haemophilus influenzae	GCA_001457655.1	97.4771	93.8704
PubMLST Haemophilus influenzae	5364	ERS134779	Haemophilus influenzae	44	1837978	213709	NCTC8143	Haemophilus influenzae	GCA_001457655.1	98.2868	96.6722
PubMLST Haemophilus influenzae	5365	ERS134768	Haemophilus influenzae	76	1919843	213709	NCTC8143	Haemophilus influenzae	GCA_001457655.1	96.9797	91.5309
PubMLST Haemophilus influenzae	5366	ERS134848	Haemophilus influenzae	73	1926257	213709	NCTC8143	Haemophilus influenzae	GCA_001457655.1	97.2317	89.5935
PubMLST Haemophilus influenzae	5367	ERS134764	Haemophilus influenzae	48	1782939	213709	NCTC8143	Haemophilus influenzae	GCA_001457655.1	97.3305	94.8097
PubMLST Haemophilus influenzae	5368	ERS134777	Haemophilus influenzae	42	1780060	213709	NCTC8143	Haemophilus influenzae	GCA_001457655.1	97.3307	94.6644
PubMLST Haemophilus influenzae	5369	ERS134780	Haemophilus influenzae	52	1871464	213709	NCTC8143	Haemophilus influenzae	GCA_001457655.1	97.1024	92.3967
PubMLST Haemophilus influenzae	5370	ERS134741	Haemophilus influenzae	43	1777007	213709	NCTC8143	Haemophilus influenzae	GCA_001457655.1	97.3319	94.4541
PubMLST Haemophilus influenzae	5374	ERS134842	Haemophilus influenzae	37	1815459	213709	NCTC8143	Haemophilus influenzae	GCA_001457655.1	99.5188	99.4932
PubMLST Haemophilus influenzae	5378	ERS134858	Haemophilus influenzae	231	1863004	213709	NCTC8143	Haemophilus influenzae	GCA_001457655.1	97.1727	94.8767
PubMLST Haemophilus influenzae	5379	ERS134743	Haemophilus influenzae	41	1857457	213709	NCTC8143	Haemophilus influenzae	GCA_001457655.1	99.6636	99.5041
PubMLST Haemophilus influenzae	5380	ERS134855	Haemophilus influenzae	54	1837329	213709	NCTC8143	Haemophilus influenzae	GCA_001457655.1	97.324	91.7508
PubMLST Haemophilus influenzae	5381	ERS134744	Haemophilus influenzae	46	1821777	213709	NCTC8143	Haemophilus influenzae	GCA_001457655.1	98.1407	97.1284
PubMLST Haemophilus influenzae	5382	ERS134843	Haemophilus influenzae	32	1795573	213709	NCTC8143	Haemophilus influenzae	GCA_001457655.1	97.1368	93.3673
PubMLST Haemophilus influenzae	5383	ERS134782	Haemophilus influenzae	58	1936264	213709	NCTC8143	Haemophilus influenzae	GCA_001457655.1	98.1093	92.3077
PubMLST Haemophilus influenzae	5384	ERS134783	Haemophilus influenzae	55	1838845	213709	NCTC8143	Haemophilus influenzae	GCA_001457655.1	97.2471	92.7973
PubMLST Haemophilus influenzae	5386	ERS134892	Haemophilus influenzae	43	1903570	213709	NCTC8143	Haemophilus influenzae	GCA_001457655.1	95.1095	89.5161
PubMLST Haemophilus influenzae	5387	ERS134849	Haemophilus influenzae	49	1850404	213709	NCTC8143	Haemophilus influenzae	GCA_001457655.1	98.1426	95.4774
PubMLST Haemophilus influenzae	5388	ERS134765	Haemophilus influenzae	51	1843082	213709	NCTC8143	Haemophilus influenzae	GCA_001457655.1	97.2514	92.0742
PubMLST Haemophilus influenzae	5389	ERS134746	Haemophilus influenzae	83	2000292	213709	NCTC8143	Haemophilus influenzae	GCA_001457655.1	97.1189	88.8715
PubMLST Haemophilus influenzae	5390	ERS134785	Haemophilus influenzae	27	1753603	213709	NCTC8143	Haemophilus influenzae	GCA_001457655.1	97.2844	94.9477
PubMLST Haemophilus influenzae	5391	ERS134747	Haemophilus influenzae	46	1851915	213709	NCTC8143	Haemophilus influenzae	GCA_001457655.1	98.7911	98
PubMLST Haemophilus influenzae	5392	ERS134767	Haemophilus influenzae	39	1907812	213709	NCTC8143	Haemophilus influenzae	GCA_001457655.1	95.3279	87.1961
PubMLST Haemophilus influenzae	5393	ERS134786	Haemophilus influenzae	37	1832361	213709	NCTC8143	Haemophilus influenzae	GCA_001457655.1	97.1626	93.0233
PubMLST Haemophilus influenzae	5394	ERS134857	Haemophilus influenzae	27	1808654	213709	NCTC8143	Haemophilus influenzae	GCA_001457655.1	95.4803	90.8938
PubMLST Haemophilus influenzae	5395	ERS134788	Haemophilus influenzae	57	1779027	213709	NCTC8143	Haemophilus influenzae	GCA_001457655.1	97.3133	94.7917
PubMLST Haemophilus influenzae	5396	ERS134854	Haemophilus influenzae	41	1852156	213709	NCTC8143	Haemophilus influenzae	GCA_001457655.1	98.0507	95.6954
PubMLST Haemophilus influenzae	5397	ERS134789	Haemophilus influenzae	45	1786823	213709	NCTC8143	Haemophilus influenzae	GCA_001457655.1	98.271	98.2818
PubMLST Haemophilus influenzae	5398	ERS134878	Haemophilus influenzae	42	1782878	213709	NCTC8143	Haemophilus influenzae	GCA_001457655.1	97.2436	95.3448
PubMLST Haemophilus influenzae	5399	ERS134876	Haemophilus influenzae	35	1853556	213709	NCTC8143	Haemophilus influenzae	GCA_001457655.1	98.1488	95.2066
PubMLST Haemophilus influenzae	5406	ERS134770	Haemophilus influenzae	47	1909809	213709	NCTC8143	Haemophilus influenzae	GCA_001457655.1	97.0508	90.6452
PubMLST Haemophilus influenzae	5407	ERS134810	Haemophilus influenzae	44	1807880	213709	NCTC8143	Haemophilus influenzae	GCA_001457655.1	97.2003	92.5424
PubMLST Haemophilus influenzae	5408	ERS134889	Haemophilus influenzae	31	1772313	213709	NCTC8143	Haemophilus influenzae	GCA_001457655.1	98.8586	98.7931
PubMLST Haemophilus influenzae	5409	ERS134812	Haemophilus influenzae	26	1806734	213709	NCTC8143	Haemophilus influenzae	GCA_001457655.1	97.2166	91.4141
PubMLST Haemophilus influenzae	5410	ERS134813	Haemophilus influenzae	35	1841090	213709	NCTC8143	Haemophilus influenzae	GCA_001457655.1	97.1393	91.9275
PubMLST Haemophilus influenzae	5411	ERS134866	Haemophilus influenzae	58	1830378	213709	NCTC8143	Haemophilus influenzae	GCA_001457655.1	97.131	91.5398
PubMLST Haemophilus influenzae	5412	ERS134872	Haemophilus influenzae	39	1854348	213709	NCTC8143	Haemophilus influenzae	GCA_001457655.1	97.2812	90.7438
PubMLST Haemophilus influenzae	5413	ERS134815	Haemophilus influenzae	57	1766886	213709	NCTC8143	Haemophilus influenzae	GCA_001457655.1	97.131	94.4056
PubMLST Haemophilus influenzae	5414	ERS134816	Haemophilus influenzae	49	1908883	213709	NCTC8143	Haemophilus influenzae	GCA_001457655.1	95.5038	88.9068
PubMLST Haemophilus influenzae	5415	ERS134818	Haemophilus influenzae	40	1840582	213709	NCTC8143	Haemophilus influenzae	GCA_001457655.1	97.5052	92.0266
PubMLST Haemophilus influenzae	5416	ERS134819	Haemophilus influenzae	50	1823559	213709	NCTC8143	Haemophilus influenzae	GCA_001457655.1	97.3949	92.8814
PubMLST Haemophilus influenzae	5417	ERS134884	Haemophilus influenzae	45	1841567	213709	NCTC8143	Haemophilus influenzae	GCA_001457655.1	98.0254	97.6549
PubMLST Haemophilus influenzae	5418	ERS134821	Haemophilus influenzae	52	1828499	213709	NCTC8143	Haemophilus influenzae	GCA_001457655.1	97.1873	92.5926
PubMLST Haemophilus influenzae	5419	ERS134822	Haemophilus influenzae	34	1780645	213709	NCTC8143	Haemophilus influenzae	GCA_001457655.1	97.2298	95.1973
PubMLST Haemophilus influenzae	5420	ERS134869	Haemophilus influenzae	51	1828728	213709	NCTC8143	Haemophilus influenzae	GCA_001457655.1	97.5072	91.709
PubMLST Haemophilus influenzae	5421	ERS134824	Haemophilus influenzae	59	1842556	213709	NCTC8143	Haemophilus influenzae	GCA_001457655.1	97.2028	92.0875
PubMLST Haemophilus influenzae	5422	ERS134825	Haemophilus influenzae	69	1889765	213709	NCTC8143	Haemophilus influenzae	GCA_001457655.1	97.2928	89.4737
PubMLST Haemophilus influenzae	5423	ERS134870	Haemophilus influenzae	53	1877657	213709	NCTC8143	Haemophilus influenzae	GCA_001457655.1	97.9383	94.2149
PubMLST Haemophilus influenzae	5424	ERS134827	Haemophilus influenzae	69	1943902	213709	NCTC8143	Haemophilus influenzae	GCA_001457655.1	97.0021	90.56
PubMLST Haemophilus influenzae	5425	ERS134828	Haemophilus influenzae	45	1776390	213709	NCTC8143	Haemophilus influenzae	GCA_001457655.1	97.4293	93.7716
PubMLST Haemophilus influenzae	5426	ERS134885	Haemophilus influenzae	65	1946787	213709	NCTC8143	Haemophilus influenzae	GCA_001457655.1	95.3604	88.32
PubMLST Haemophilus influenzae	5427	ERS134830	Haemophilus influenzae	31	1760690	213709	NCTC8143	Haemophilus influenzae	GCA_001457655.1	97.2724	93.4256
PubMLST Haemophilus influenzae	5429	ATCC 11116	Haemophilus influenzae	65	1915025	213709	NCTC8143	Haemophilus influenzae	GCA_001457655.1	96.8446	90.5785
PubMLST Haemophilus influenzae	5430	DRS014174	Haemophilus influenzae	32	1791071	213709	NCTC8143	Haemophilus influenzae	GCA_001457655.1	95.3244	91.453
PubMLST Haemophilus influenzae	5431	ERS610318	Haemophilus influenzae	1	1981535	213709	NCTC8143	Haemophilus influenzae	GCA_001457655.1	97.2945	85.9091
PubMLST Haemophilus influenzae	5432	DRS013893	Haemophilus influenzae	43	1812333	213709	NCTC8143	Haemophilus influenzae	GCA_001457655.1	97.3201	92.3599
PubMLST Haemophilus influenzae	5433	DRS013894	Haemophilus influenzae	68	1842706	213709	NCTC8143	Haemophilus influenzae	GCA_001457655.1	97.3467	91.8644
PubMLST Haemophilus influenzae	5434	DRS013895	Haemophilus influenzae	42	1793518	213709	NCTC8143	Haemophilus influenzae	GCA_001457655.1	97.4516	93.1741
PubMLST Haemophilus influenzae	5435	DRS013896	Haemophilus influenzae	42	1863986	213709	NCTC8143	Haemophilus influenzae	GCA_001457655.1	97.316	90.2801
PubMLST Haemophilus influenzae	5436	ACSM	Haemophilus influenzae	32	1802170	213709	NCTC8143	Haemophilus influenzae	GCA_001457655.1	97.4534	91.4384
PubMLST Haemophilus influenzae	5437	DRS013989	Haemophilus influenzae	36	1811177	213709	NCTC8143	Haemophilus influenzae	GCA_001457655.1	95.1826	92.0608
PubMLST Haemophilus influenzae	5438	DRS013897	Haemophilus influenzae	21	1812097	213709	NCTC8143	Haemophilus influenzae	GCA_001457655.1	95.324	91.0924
PubMLST Haemophilus influenzae	5439	NT127	Haemophilus influenzae	41	1865669	213709	NCTC8143	Haemophilus influenzae	GCA_001457655.1	97.1742	91.5563
PubMLST Haemophilus influenzae	5440	SRS4002935	Haemophilus influenzae	1	1887192	213709	NCTC8143	Haemophilus influenzae	GCA_001457655.1	97.4274	90.779
PubMLST Haemophilus influenzae	5441	GE3	Haemophilus influenzae	55	1912552	213709	NCTC8143	Haemophilus influenzae	GCA_001457655.1	97.2348	91.8434
PubMLST Haemophilus influenzae	5442	GE6	Haemophilus influenzae	33	1842547	213709	NCTC8143	Haemophilus influenzae	GCA_001457655.1	98.7526	98
PubMLST Haemophilus influenzae	5443	GE42	Haemophilus influenzae	24	1788376	213709	NCTC8143	Haemophilus influenzae	GCA_001457655.1	97.3157	95.3846
PubMLST Haemophilus influenzae	5444	GE49	Haemophilus influenzae	30	1889881	213709	NCTC8143	Haemophilus influenzae	GCA_001457655.1	97.2877	92.5203
PubMLST Haemophilus influenzae	5445	GE68	Haemophilus influenzae	24	1825456	213709	NCTC8143	Haemophilus influenzae	GCA_001457655.1	98.2862	94.9749
PubMLST Haemophilus influenzae	5446	GE71	Haemophilus influenzae	34	1877255	213709	NCTC8143	Haemophilus influenzae	GCA_001457655.1	97.2679	89.8527
PubMLST Haemophilus influenzae	5447	GE117	Haemophilus influenzae	27	1826532	213709	NCTC8143	Haemophilus influenzae	GCA_001457655.1	99.1086	99.33
PubMLST Haemophilus influenzae	5448	GE146	Haemophilus influenzae	29	1906889	213709	NCTC8143	Haemophilus influenzae	GCA_001457655.1	98.1752	94.391
PubMLST Haemophilus influenzae	5449	Hi1	Haemophilus influenzae	1885	1708834	213709	NCTC8143	Haemophilus influenzae	GCA_001457655.1	98.6834	100
PubMLST Haemophilus influenzae	5450	Hi2	Haemophilus influenzae	1431	1424898	213709	NCTC8143	Haemophilus influenzae	GCA_001457655.1	96.6038	94.7368
PubMLST Haemophilus influenzae	5451	Hi3	Haemophilus influenzae	1131	1680124	213709	NCTC8143	Haemophilus influenzae	GCA_001457655.1	97.0852	91.5385
PubMLST Haemophilus influenzae	5452	Hi4	Haemophilus influenzae	2086	1685836	213709	NCTC8143	Haemophilus influenzae	GCA_001457655.1	97.8671	100
PubMLST Haemophilus influenzae	5453	Hi5	Haemophilus influenzae	883	1794318	213709	NCTC8143	Haemophilus influenzae	GCA_001457655.1	99.4716	100
PubMLST Haemophilus influenzae	5454	Hi6	Haemophilus influenzae	910	1811829	213709	NCTC8143	Haemophilus influenzae	GCA_001457655.1	97.0861	94.2478
PubMLST Haemophilus influenzae	5455	Hi7	Haemophilus influenzae	1934	1567710	213709	NCTC8143	Haemophilus influenzae	GCA_001457655.1	98.1479	100
PubMLST Haemophilus influenzae	5456	Hi8	Haemophilus influenzae	1159	1572752	213709	NCTC8143	Haemophilus influenzae	GCA_001457655.1	96.6988	94.9495
PubMLST Haemophilus influenzae	5457	Hi9	Haemophilus influenzae	807	1677238	213709	NCTC8143	Haemophilus influenzae	GCA_001457655.1	97.4353	96.875
PubMLST Haemophilus influenzae	5458	Hi10	Haemophilus influenzae	1377	1737570	213709	NCTC8143	Haemophilus influenzae	GCA_001457655.1	97.0903	94.6809
PubMLST Haemophilus influenzae	5460	Hi13	Haemophilus influenzae	1347	1597789	213709	NCTC8143	Haemophilus influenzae	GCA_001457655.1	98.7846	92.4242
PubMLST Haemophilus influenzae	5461	Hi14	Haemophilus influenzae	1776	1610747	213709	NCTC8143	Haemophilus influenzae	GCA_001457655.1	99.4206	100
PubMLST Haemophilus influenzae	5462	Hi15	Haemophilus influenzae	1799	1670084	213709	NCTC8143	Haemophilus influenzae	GCA_001457655.1	97.5545	96.6667
PubMLST Haemophilus influenzae	5463	Hi18	Haemophilus influenzae	1613	1319683	213709	NCTC8143	Haemophilus influenzae	GCA_001457655.1	97.4726	87.5
PubMLST Haemophilus influenzae	5465	Hi20	Haemophilus influenzae	1264	1556887	213709	NCTC8143	Haemophilus influenzae	GCA_001457655.1	98.7161	98.6842
PubMLST Haemophilus influenzae	5466	Hi21	Haemophilus influenzae	1431	1738147	213709	NCTC8143	Haemophilus influenzae	GCA_001457655.1	97.2018	97.1154
PubMLST Haemophilus influenzae	5467	Hi22	Haemophilus influenzae	1911	1492133	213709	NCTC8143	Haemophilus influenzae	GCA_001457655.1	99.7711	100
PubMLST Haemophilus influenzae	5469	Hi25	Haemophilus influenzae	1247	1868141	213709	NCTC8143	Haemophilus influenzae	GCA_001457655.1	99.2541	93.1034
PubMLST Haemophilus influenzae	5470	Hi26	Haemophilus influenzae	1497	1721890	213709	NCTC8143	Haemophilus influenzae	GCA_001457655.1	97.3384	98.6301
PubMLST Haemophilus influenzae	5471	Hi27	Haemophilus influenzae	1373	1709305	213709	NCTC8143	Haemophilus influenzae	GCA_001457655.1	96.8662	95.2941
PubMLST Haemophilus influenzae	5472	Hi28	Haemophilus influenzae	958	1821575	213709	NCTC8143	Haemophilus influenzae	GCA_001457655.1	96.7248	96.7136
PubMLST Haemophilus influenzae	5474	Hi30	Haemophilus influenzae	1618	1696135	213709	NCTC8143	Haemophilus influenzae	GCA_001457655.1	96.2083	97.4359
PubMLST Haemophilus influenzae	5475	Hi31	Haemophilus influenzae	1507	1602859	213709	NCTC8143	Haemophilus influenzae	GCA_001457655.1	98.7772	100
PubMLST Haemophilus influenzae	5476	Hi32	Haemophilus influenzae	1967	1501136	213709	NCTC8143	Haemophilus influenzae	GCA_001457655.1	98.3174	87.5
PubMLST Haemophilus influenzae	5477	Hi33	Haemophilus influenzae	1809	1620937	213709	NCTC8143	Haemophilus influenzae	GCA_001457655.1	97.5271	95
PubMLST Haemophilus influenzae	5478	Hi34	Haemophilus influenzae	1364	1742733	213709	NCTC8143	Haemophilus influenzae	GCA_001457655.1	97.1029	92.9293
PubMLST Haemophilus influenzae	5479	Hi36	Haemophilus influenzae	800	1831473	213709	NCTC8143	Haemophilus influenzae	GCA_001457655.1	97.2012	95.7895
PubMLST Haemophilus influenzae	5481	Hi38	Haemophilus influenzae	1741	1716096	213709	NCTC8143	Haemophilus influenzae	GCA_001457655.1	98.0272	100
PubMLST Haemophilus influenzae	5482	Hi39	Haemophilus influenzae	1227	1777250	213709	NCTC8143	Haemophilus influenzae	GCA_001457655.1	98.8916	93.0233
PubMLST Haemophilus influenzae	5483	Hi40	Haemophilus influenzae	1621	1693008	213709	NCTC8143	Haemophilus influenzae	GCA_001457655.1	97.2511	100
PubMLST Haemophilus influenzae	5484	Hi48	Haemophilus influenzae	1925	1503774	213709	NCTC8143	Haemophilus influenzae	GCA_001457655.1	96.5463	100
PubMLST Haemophilus influenzae	5485	Hi41	Haemophilus influenzae	928	1859538	213709	NCTC8143	Haemophilus influenzae	GCA_001457655.1	98.0723	94.0426
PubMLST Haemophilus influenzae	5486	Hi42	Haemophilus influenzae	690	1759309	213709	NCTC8143	Haemophilus influenzae	GCA_001457655.1	96.8837	94.2373
PubMLST Haemophilus influenzae	5487	Hi43	Haemophilus influenzae	1717	1609812	213709	NCTC8143	Haemophilus influenzae	GCA_001457655.1	98.0841	93.3333
PubMLST Haemophilus influenzae	5488	Hi44	Haemophilus influenzae	846	1760692	213709	NCTC8143	Haemophilus influenzae	GCA_001457655.1	98.5593	100
PubMLST Haemophilus influenzae	5489	Hi45	Haemophilus influenzae	1212	1730284	213709	NCTC8143	Haemophilus influenzae	GCA_001457655.1	98.5539	98.3051
PubMLST Haemophilus influenzae	5492	Hi49	Haemophilus influenzae	1447	1950904	213709	NCTC8143	Haemophilus influenzae	GCA_001457655.1	96.8609	94.8529
PubMLST Haemophilus influenzae	5493	Hi50	Haemophilus influenzae	1802	1576856	213709	NCTC8143	Haemophilus influenzae	GCA_001457655.1	98.7994	95
PubMLST Haemophilus influenzae	5494	Hi51	Haemophilus influenzae	1732	1699821	213709	NCTC8143	Haemophilus influenzae	GCA_001457655.1	96.801	93.75
PubMLST Haemophilus influenzae	5495	Hi53	Haemophilus influenzae	1833	1520989	213709	NCTC8143	Haemophilus influenzae	GCA_001457655.1	97.2111	100
PubMLST Haemophilus influenzae	5497	Hi55	Haemophilus influenzae	2037	1589814	213709	NCTC8143	Haemophilus influenzae	GCA_001457655.1	95.6801	100
PubMLST Haemophilus influenzae	5498	Hi56	Haemophilus influenzae	1493	1608655	213709	NCTC8143	Haemophilus influenzae	GCA_001457655.1	98.9316	100
PubMLST Haemophilus influenzae	5499	Hi100	Haemophilus influenzae	1864	1468347	213709	NCTC8143	Haemophilus influenzae	GCA_001457655.1	95.7362	100
PubMLST Haemophilus influenzae	5500	Hi57	Haemophilus influenzae	1711	1778017	213709	NCTC8143	Haemophilus influenzae	GCA_001457655.1	97.8119	94.1176
PubMLST Haemophilus influenzae	5501	Hi58	Haemophilus influenzae	1161	1596207	213709	NCTC8143	Haemophilus influenzae	GCA_001457655.1	97.9081	99.1228
PubMLST Haemophilus influenzae	5502	Hi59	Haemophilus influenzae	1093	1729326	213709	NCTC8143	Haemophilus influenzae	GCA_001457655.1	97.8814	96.4497
PubMLST Haemophilus influenzae	5503	Hi60	Haemophilus influenzae	1708	1674259	213709	NCTC8143	Haemophilus influenzae	GCA_001457655.1	97.2532	95.4545
PubMLST Haemophilus influenzae	5505	Hi62	Haemophilus influenzae	1564	1646731	213709	NCTC8143	Haemophilus influenzae	GCA_001457655.1	97.4062	96.3636
PubMLST Haemophilus influenzae	5506	Hi63	Haemophilus influenzae	958	1759651	213709	NCTC8143	Haemophilus influenzae	GCA_001457655.1	98.1518	98.5507
PubMLST Haemophilus influenzae	5507	Hi64	Haemophilus influenzae	914	1662451	213709	NCTC8143	Haemophilus influenzae	GCA_001457655.1	97.4893	93.1818
PubMLST Haemophilus influenzae	5508	Hi65	Haemophilus influenzae	2059	1579087	213709	NCTC8143	Haemophilus influenzae	GCA_001457655.1	97.1028	100
PubMLST Haemophilus influenzae	5509	Hi66	Haemophilus influenzae	1431	1746274	213709	NCTC8143	Haemophilus influenzae	GCA_001457655.1	98.9053	100
PubMLST Haemophilus influenzae	5510	Hi68	Haemophilus influenzae	1284	1744293	213709	NCTC8143	Haemophilus influenzae	GCA_001457655.1	97.9807	98.2906
PubMLST Haemophilus influenzae	5511	Hi69	Haemophilus influenzae	1250	1677180	213709	NCTC8143	Haemophilus influenzae	GCA_001457655.1	98.6615	99.1379
PubMLST Haemophilus influenzae	5512	Hi70	Haemophilus influenzae	1789	1708539	213709	NCTC8143	Haemophilus influenzae	GCA_001457655.1	98.4513	96
PubMLST Haemophilus influenzae	5513	Hi71	Haemophilus influenzae	1587	1780107	213709	NCTC8143	Haemophilus influenzae	GCA_001457655.1	98.3439	95.3488
PubMLST Haemophilus influenzae	5514	Hi72	Haemophilus influenzae	1787	1553639	213709	NCTC8143	Haemophilus influenzae	GCA_001457655.1	97.3606	100
PubMLST Haemophilus influenzae	5515	Hi73	Haemophilus influenzae	754	1834234	213709	NCTC8143	Haemophilus influenzae	GCA_001457655.1	96.7514	94.3333
PubMLST Haemophilus influenzae	5516	Hi74	Haemophilus influenzae	1013	1612977	213709	NCTC8143	Haemophilus influenzae	GCA_001457655.1	97.0085	98.6667
PubMLST Haemophilus influenzae	5517	Hi75	Haemophilus influenzae	1323	1717737	213709	NCTC8143	Haemophilus influenzae	GCA_001457655.1	97.6225	97.1429
PubMLST Haemophilus influenzae	5518	Hi76	Haemophilus influenzae	1119	1767948	213709	NCTC8143	Haemophilus influenzae	GCA_001457655.1	97.3273	97.6471
PubMLST Haemophilus influenzae	5519	Hi77	Haemophilus influenzae	206	1817272	213709	NCTC8143	Haemophilus influenzae	GCA_001457655.1	97.289	94.9219
PubMLST Haemophilus influenzae	5520	Hi78	Haemophilus influenzae	1821	1524433	213709	NCTC8143	Haemophilus influenzae	GCA_001457655.1	98.1439	100
PubMLST Haemophilus influenzae	5521	Hi79	Haemophilus influenzae	1733	1489107	213709	NCTC8143	Haemophilus influenzae	GCA_001457655.1	97.6029	100
PubMLST Haemophilus influenzae	5522	Hi80	Haemophilus influenzae	1283	1785986	213709	NCTC8143	Haemophilus influenzae	GCA_001457655.1	97.0405	94.4
PubMLST Haemophilus influenzae	5523	Hi81	Haemophilus influenzae	1564	1735181	213709	NCTC8143	Haemophilus influenzae	GCA_001457655.1	96.9724	94.9153
PubMLST Haemophilus influenzae	5524	Hi82	Haemophilus influenzae	870	1784328	213709	NCTC8143	Haemophilus influenzae	GCA_001457655.1	97.2062	95.6897
PubMLST Haemophilus influenzae	5525	Hi83	Haemophilus influenzae	1263	1812030	213709	NCTC8143	Haemophilus influenzae	GCA_001457655.1	97.5367	96.4602
PubMLST Haemophilus influenzae	5526	Hi84	Haemophilus influenzae	1305	1779448	213709	NCTC8143	Haemophilus influenzae	GCA_001457655.1	96.8826	94.2623
PubMLST Haemophilus influenzae	5527	Hi85	Haemophilus influenzae	889	1700191	213709	NCTC8143	Haemophilus influenzae	GCA_001457655.1	97.379	95.122
PubMLST Haemophilus influenzae	5528	Hi86	Haemophilus influenzae	831	1802511	213709	NCTC8143	Haemophilus influenzae	GCA_001457655.1	97.4993	91.1647
PubMLST Haemophilus influenzae	5529	Hi87	Haemophilus influenzae	1155	1543744	213709	NCTC8143	Haemophilus influenzae	GCA_001457655.1	97.2719	87.0588
PubMLST Haemophilus influenzae	5530	Hi90	Haemophilus influenzae	1699	1698664	213709	NCTC8143	Haemophilus influenzae	GCA_001457655.1	97.6398	100
PubMLST Haemophilus influenzae	5531	Hi91	Haemophilus influenzae	1737	1369163	213709	NCTC8143	Haemophilus influenzae	GCA_001457655.1	96.4148	100
PubMLST Haemophilus influenzae	5532	Hi92	Haemophilus influenzae	121	1852367	213709	NCTC8143	Haemophilus influenzae	GCA_001457655.1	95.2144	90.7638
PubMLST Haemophilus influenzae	5533	Hi93	Haemophilus influenzae	753	1764808	213709	NCTC8143	Haemophilus influenzae	GCA_001457655.1	95.145	94.5255
PubMLST Haemophilus influenzae	5534	Hi94	Haemophilus influenzae	31	1842263	213709	NCTC8143	Haemophilus influenzae	GCA_001457655.1	95.3335	89.6321
PubMLST Haemophilus influenzae	5535	Hi95	Haemophilus influenzae	1919	1697940	213709	NCTC8143	Haemophilus influenzae	GCA_001457655.1	94.4505	100
PubMLST Haemophilus influenzae	5536	Hi96	Haemophilus influenzae	1855	1557327	213709	NCTC8143	Haemophilus influenzae	GCA_001457655.1	96.0138	100
PubMLST Haemophilus influenzae	5537	Hi97	Haemophilus influenzae	1109	1743660	213709	NCTC8143	Haemophilus influenzae	GCA_001457655.1	95.5251	94.4099
PubMLST Haemophilus influenzae	5538	Hi98	Haemophilus influenzae	1702	1549703	213709	NCTC8143	Haemophilus influenzae	GCA_001457655.1	96.3456	94.7368
PubMLST Haemophilus influenzae	5539	Hi99	Haemophilus influenzae	1126	1760677	213709	NCTC8143	Haemophilus influenzae	GCA_001457655.1	95.0595	96.2264
PubMLST Haemophilus influenzae	5540	Hi89	Haemophilus influenzae	1863	1580137	213709	NCTC8143	Haemophilus influenzae	GCA_001457655.1	97.9773	100
PubMLST Haemophilus influenzae	5541	Hi67	Haemophilus influenzae	1818	1893990	213709	NCTC8143	Haemophilus influenzae	GCA_001457655.1	96.4687	94.5946
PubMLST Haemophilus influenzae	5542	Hi52	Haemophilus influenzae	1599	1670562	213709	NCTC8143	Haemophilus influenzae	GCA_001457655.1	96.2917	100
PubMLST Haemophilus influenzae	5543	Hi35	Haemophilus influenzae	1749	1534983	213709	NCTC8143	Haemophilus influenzae	GCA_001457655.1	99.2007	100
PubMLST Haemophilus influenzae	5544	13H31	Haemophilus influenzae	48	1849663	213709	NCTC8143	Haemophilus influenzae	GCA_001457655.1	95.384	91.4858
PubMLST Haemophilus influenzae	5545	10H15	Haemophilus influenzae	58	1752949	213709	NCTC8143	Haemophilus influenzae	GCA_001457655.1	97.1914	93.5943
PubMLST Haemophilus influenzae	5546	10H27	Haemophilus influenzae	45	1872086	213709	NCTC8143	Haemophilus influenzae	GCA_001457655.1	96.8204	91.0277
PubMLST Haemophilus influenzae	5547	13H34	Haemophilus influenzae	53	1941987	213709	NCTC8143	Haemophilus influenzae	GCA_001457655.1	99.147	95.2305
PubMLST Haemophilus influenzae	5548	NTHIID11	Haemophilus influenzae	43	1781739	213709	NCTC8143	Haemophilus influenzae	GCA_001457655.1	98.3064	98.1002
PubMLST Haemophilus influenzae	5549	NTHIID12	Haemophilus influenzae	24	1786109	213709	NCTC8143	Haemophilus influenzae	GCA_001457655.1	97.2551	94.5486
PubMLST Haemophilus influenzae	5550	NTHIID15	Haemophilus influenzae	39	1819300	213709	NCTC8143	Haemophilus influenzae	GCA_001457655.1	97.3357	93.2432
PubMLST Haemophilus influenzae	5551	NTHIID16	Haemophilus influenzae	34	1856919	213709	NCTC8143	Haemophilus influenzae	GCA_001457655.1	97.9868	95.3566
PubMLST Haemophilus influenzae	5552	NTHIID17	Haemophilus influenzae	48	1783855	213709	NCTC8143	Haemophilus influenzae	GCA_001457655.1	97.4478	95.3043
PubMLST Haemophilus influenzae	5553	NTHIID18	Haemophilus influenzae	83	1866700	213709	NCTC8143	Haemophilus influenzae	GCA_001457655.1	97.2004	91.4966
PubMLST Haemophilus influenzae	5554	13H39	Haemophilus influenzae	61	1940860	213709	NCTC8143	Haemophilus influenzae	GCA_001457655.1	99.1494	95.5343
PubMLST Haemophilus influenzae	5555	13H43	Haemophilus influenzae	61	1923632	213709	NCTC8143	Haemophilus influenzae	GCA_001457655.1	97.2026	89.1935
PubMLST Haemophilus influenzae	5556	13H42	Haemophilus influenzae	51	1774536	213709	NCTC8143	Haemophilus influenzae	GCA_001457655.1	97.3029	94.6181
PubMLST Haemophilus influenzae	5557	13H50	Haemophilus influenzae	50	1809138	213709	NCTC8143	Haemophilus influenzae	GCA_001457655.1	97.182	91.4384
PubMLST Haemophilus influenzae	5559	723	Haemophilus influenzae	46	1851915	213709	NCTC8143	Haemophilus influenzae	GCA_001457655.1	98.7911	98
PubMLST Haemophilus influenzae	5561	2019	Haemophilus influenzae	73	1926257	213709	NCTC8143	Haemophilus influenzae	GCA_001457655.1	97.2317	89.5935
PubMLST Haemophilus influenzae	5563	10529 N Hi-1	Haemophilus influenzae	7	1883209	213709	NCTC8143	Haemophilus influenzae	GCA_001457655.1	98.0598	95.3526
PubMLST Haemophilus influenzae	5567	60578 B Hi-1	Haemophilus influenzae	58	1801554	213709	NCTC8143	Haemophilus influenzae	GCA_001457655.1	97.0562	93.6207
PubMLST Haemophilus influenzae	5568	60582 B Hi-1	Haemophilus influenzae	45	1824822	213709	NCTC8143	Haemophilus influenzae	GCA_001457655.1	97.1808	91.5541
PubMLST Haemophilus influenzae	5572	GTC 15012	Haemophilus influenzae	43	1812333	213709	NCTC8143	Haemophilus influenzae	GCA_001457655.1	97.3201	92.3599
PubMLST Haemophilus influenzae	5573	ATCC 9833	Haemophilus influenzae	26	1811888	213709	NCTC8143	Haemophilus influenzae	GCA_001457655.1	95.376	91.3851
PubMLST Haemophilus influenzae	5574	ATCC 9332	Haemophilus influenzae	42	1863986	213709	NCTC8143	Haemophilus influenzae	GCA_001457655.1	97.316	90.2801
PubMLST Haemophilus influenzae	5575	ATCC 9007	Haemophilus influenzae	42	1793518	213709	NCTC8143	Haemophilus influenzae	GCA_001457655.1	97.4516	93.1741
PubMLST Haemophilus influenzae	5576	ATCC 9327	Haemophilus influenzae	32	1791071	213709	NCTC8143	Haemophilus influenzae	GCA_001457655.1	95.3244	91.453
PubMLST Haemophilus influenzae	5577	ATCC 8142	Haemophilus influenzae	36	1811177	213709	NCTC8143	Haemophilus influenzae	GCA_001457655.1	95.1826	92.0608
PubMLST Haemophilus influenzae	5578	ATCC 9795	Haemophilus influenzae	68	1842706	213709	NCTC8143	Haemophilus influenzae	GCA_001457655.1	97.3467	91.8644
PubMLST Haemophilus influenzae	5580	KR494	Haemophilus influenzae	1	1856176	213709	NCTC8143	Haemophilus influenzae	GCA_001457655.1	95.4824	89.1586
PubMLST Haemophilus influenzae	5581	NCTC 8143	Haemophilus influenzae	1	1890645	213709	NCTC8143	Haemophilus influenzae	GCA_001457655.1	100	99.6825
PubMLST Haemophilus influenzae	5584	60863 B Hi-1	Haemophilus influenzae	45	1803647	213709	NCTC8143	Haemophilus influenzae	GCA_001457655.1	94.546	86.201
PubMLST Haemophilus influenzae	5585	60900 B Hi-2	Haemophilus influenzae	103	1953565	213709	NCTC8143	Haemophilus influenzae	GCA_001457655.1	94.7466	83.7438
PubMLST Haemophilus influenzae	5586	60906 B Hi-4	Haemophilus influenzae	71	1822852	213709	NCTC8143	Haemophilus influenzae	GCA_001457655.1	94.6949	86.9416
PubMLST Haemophilus influenzae	5588	65234 B Hi-2	Haemophilus influenzae	9	1881970	213709	NCTC8143	Haemophilus influenzae	GCA_001457655.1	98.1116	94.2122
PubMLST Haemophilus influenzae	5589	65373 B Hi-3	Haemophilus influenzae	14	1922117	213709	NCTC8143	Haemophilus influenzae	GCA_001457655.1	97.3036	90.8517
PubMLST Haemophilus influenzae	5591	LNP30935	Haemophilus influenzae	93	1893983	213709	NCTC8143	Haemophilus influenzae	GCA_001457655.1	97.2554	90.0169
PubMLST Haemophilus influenzae	5592	LNP30938	Haemophilus influenzae	65	1807117	213709	NCTC8143	Haemophilus influenzae	GCA_001457655.1	97.9965	97.2222
PubMLST Haemophilus influenzae	5593	LNP30941	Haemophilus influenzae	54	1891149	213709	NCTC8143	Haemophilus influenzae	GCA_001457655.1	98.18	92.9276
PubMLST Haemophilus influenzae	5594	LNP30957	Haemophilus influenzae	182	1974674	213709	NCTC8143	Haemophilus influenzae	GCA_001457655.1	97.2522	87.307
PubMLST Haemophilus influenzae	5595	LNP30965	Haemophilus influenzae	93	1875909	213709	NCTC8143	Haemophilus influenzae	GCA_001457655.1	95.3846	89.0034
PubMLST Haemophilus influenzae	5596	LNP30966	Haemophilus influenzae	114	1937210	213709	NCTC8143	Haemophilus influenzae	GCA_001457655.1	98.1022	92.555
PubMLST Haemophilus influenzae	5597	LNP30967	Haemophilus influenzae	60	1796716	213709	NCTC8143	Haemophilus influenzae	GCA_001457655.1	99.2231	100
PubMLST Haemophilus influenzae	5598	LNP30970	Haemophilus influenzae	75	1868900	213709	NCTC8143	Haemophilus influenzae	GCA_001457655.1	97.2842	88.2051
PubMLST Haemophilus influenzae	5599	LNP30972	Haemophilus influenzae	68	1839323	213709	NCTC8143	Haemophilus influenzae	GCA_001457655.1	97.4218	91.2671
PubMLST Haemophilus influenzae	5600	LNP30973	Haemophilus influenzae	45	2026136	213709	NCTC8143	Haemophilus influenzae	GCA_001457655.1	97.1076	85.061
PubMLST Haemophilus influenzae	5601	LNP30976	Haemophilus influenzae	85	1907761	213709	NCTC8143	Haemophilus influenzae	GCA_001457655.1	98.105	91.8874
PubMLST Haemophilus influenzae	5602	LNP30983	Haemophilus influenzae	38	1838906	213709	NCTC8143	Haemophilus influenzae	GCA_001457655.1	95.3012	90.2848
PubMLST Haemophilus influenzae	5603	LNP30984	Haemophilus influenzae	42	1761293	213709	NCTC8143	Haemophilus influenzae	GCA_001457655.1	97.4683	94.0246
PubMLST Haemophilus influenzae	5604	LNP30990	Haemophilus influenzae	42	1805456	213709	NCTC8143	Haemophilus influenzae	GCA_001457655.1	95.8224	90.0855
PubMLST Haemophilus influenzae	5605	LNP30991	Haemophilus influenzae	32	1768961	213709	NCTC8143	Haemophilus influenzae	GCA_001457655.1	98.9205	97.747
PubMLST Haemophilus influenzae	5606	LNP30996	Haemophilus influenzae	48	1864707	213709	NCTC8143	Haemophilus influenzae	GCA_001457655.1	98.143	96.3394
PubMLST Haemophilus influenzae	5607	LNP31000	Haemophilus influenzae	70	1956931	213709	NCTC8143	Haemophilus influenzae	GCA_001457655.1	98.163	90.6452
PubMLST Haemophilus influenzae	5608	LNP31003	Haemophilus influenzae	81	1784858	213709	NCTC8143	Haemophilus influenzae	GCA_001457655.1	99.176	99.6416
PubMLST Haemophilus influenzae	5609	LNP31006	Haemophilus influenzae	27	1787439	213709	NCTC8143	Haemophilus influenzae	GCA_001457655.1	95.0719	91.2969
PubMLST Haemophilus influenzae	5610	LNP31014	Haemophilus influenzae	61	1854047	213709	NCTC8143	Haemophilus influenzae	GCA_001457655.1	98.1893	96.1214
PubMLST Haemophilus influenzae	5611	LNP31015	Haemophilus influenzae	59	1857069	213709	NCTC8143	Haemophilus influenzae	GCA_001457655.1	97.2206	92.7242
PubMLST Haemophilus influenzae	5612	LNP31021	Haemophilus influenzae	39	1755726	213709	NCTC8143	Haemophilus influenzae	GCA_001457655.1	97.2198	93.662
PubMLST Haemophilus influenzae	5613	LNP31023	Haemophilus influenzae	84	1790597	213709	NCTC8143	Haemophilus influenzae	GCA_001457655.1	97.9898	97.1067
PubMLST Haemophilus influenzae	5614	LNP31025	Haemophilus influenzae	62	1834124	213709	NCTC8143	Haemophilus influenzae	GCA_001457655.1	99.0472	96.5636
PubMLST Haemophilus influenzae	5615	LNP31030	Haemophilus influenzae	111	1860619	213709	NCTC8143	Haemophilus influenzae	GCA_001457655.1	97.2933	90.2998
PubMLST Haemophilus influenzae	5616	LNP31031	Haemophilus influenzae	108	1829393	213709	NCTC8143	Haemophilus influenzae	GCA_001457655.1	97.3758	91.9643
PubMLST Haemophilus influenzae	5617	LNP31032	Haemophilus influenzae	54	1773370	213709	NCTC8143	Haemophilus influenzae	GCA_001457655.1	97.2518	94.709
PubMLST Haemophilus influenzae	5618	LNP31034	Haemophilus influenzae	96	1903245	213709	NCTC8143	Haemophilus influenzae	GCA_001457655.1	97.351	89.3761
PubMLST Haemophilus influenzae	5619	LNP31044	Haemophilus influenzae	35	1769203	213709	NCTC8143	Haemophilus influenzae	GCA_001457655.1	98.8381	98.7826
PubMLST Haemophilus influenzae	5620	LNP31069	Haemophilus influenzae	32	1789158	213709	NCTC8143	Haemophilus influenzae	GCA_001457655.1	98.3614	97.2509
PubMLST Haemophilus influenzae	5621	LNP31072	Haemophilus influenzae	39	1960642	213709	NCTC8143	Haemophilus influenzae	GCA_001457655.1	97.1907	87.874
PubMLST Haemophilus influenzae	5622	LNP31076	Haemophilus influenzae	58	1979873	213709	NCTC8143	Haemophilus influenzae	GCA_001457655.1	97.0325	90.4836
PubMLST Haemophilus influenzae	5623	LNP31090	Haemophilus influenzae	39	1826924	213709	NCTC8143	Haemophilus influenzae	GCA_001457655.1	97.3384	93.9189
PubMLST Haemophilus influenzae	5624	LNP31091	Haemophilus influenzae	34	1824212	213709	NCTC8143	Haemophilus influenzae	GCA_001457655.1	95.6476	90.404
PubMLST Haemophilus influenzae	5625	LNP31098	Haemophilus influenzae	27	1844921	213709	NCTC8143	Haemophilus influenzae	GCA_001457655.1	98.1469	95.5224
PubMLST Haemophilus influenzae	5626	LNP31102	Haemophilus influenzae	52	1878368	213709	NCTC8143	Haemophilus influenzae	GCA_001457655.1	97.2105	92.562
PubMLST Haemophilus influenzae	5627	LNP31106	Haemophilus influenzae	44	1805358	213709	NCTC8143	Haemophilus influenzae	GCA_001457655.1	97.3733	93.8356
PubMLST Haemophilus influenzae	5628	LNP31107	Haemophilus influenzae	37	1831872	213709	NCTC8143	Haemophilus influenzae	GCA_001457655.1	97.377	91.4716
PubMLST Haemophilus influenzae	5629	LNP31115	Haemophilus influenzae	33	1801791	213709	NCTC8143	Haemophilus influenzae	GCA_001457655.1	95.399	92.2547
PubMLST Haemophilus influenzae	5630	LNP31123	Haemophilus influenzae	40	1838416	213709	NCTC8143	Haemophilus influenzae	GCA_001457655.1	97.1873	91.4573
PubMLST Haemophilus influenzae	5631	LNP31125	Haemophilus influenzae	41	1960078	213709	NCTC8143	Haemophilus influenzae	GCA_001457655.1	95.3359	84.1195
PubMLST Haemophilus influenzae	5632	LNP31126	Haemophilus influenzae	42	1759303	213709	NCTC8143	Haemophilus influenzae	GCA_001457655.1	97.4131	94.1799
PubMLST Haemophilus influenzae	5633	LNP31136	Haemophilus influenzae	32	1768452	213709	NCTC8143	Haemophilus influenzae	GCA_001457655.1	97.17	96.1872
PubMLST Haemophilus influenzae	5634	LNP31137	Haemophilus influenzae	51	1832530	213709	NCTC8143	Haemophilus influenzae	GCA_001457655.1	97.0839	92.7242
PubMLST Haemophilus influenzae	5635	LNP31139	Haemophilus influenzae	36	1808681	213709	NCTC8143	Haemophilus influenzae	GCA_001457655.1	99.2237	99.6593
PubMLST Haemophilus influenzae	5636	LNP31141	Haemophilus influenzae	40	1806408	213709	NCTC8143	Haemophilus influenzae	GCA_001457655.1	95.2578	91.7949
PubMLST Haemophilus influenzae	5637	LNP31149	Haemophilus influenzae	54	1927374	213709	NCTC8143	Haemophilus influenzae	GCA_001457655.1	97.2828	87.7419
PubMLST Haemophilus influenzae	5638	LNP31151	Haemophilus influenzae	50	1880764	213709	NCTC8143	Haemophilus influenzae	GCA_001457655.1	97.3591	90.9241
PubMLST Haemophilus influenzae	5639	LNP31156	Haemophilus influenzae	31	1863366	213709	NCTC8143	Haemophilus influenzae	GCA_001457655.1	97.1275	91.598
PubMLST Haemophilus influenzae	5744	RM7190	Haemophilus influenzae	272	1686816	213709	NCTC8143	Haemophilus influenzae	GCA_001457655.1	97.5362	97.9405
PubMLST Haemophilus influenzae	5747	LNP31163	Haemophilus influenzae	71	1752116	213709	NCTC8143	Haemophilus influenzae	GCA_001457655.1	98.8955	99.2793
PubMLST Haemophilus influenzae	5748	LNP31175	Haemophilus influenzae	72	1822904	213709	NCTC8143	Haemophilus influenzae	GCA_001457655.1	97.2013	93.5875
PubMLST Haemophilus influenzae	5749	LNP31181	Haemophilus influenzae	29	1806002	213709	NCTC8143	Haemophilus influenzae	GCA_001457655.1	95.4245	91.6667
PubMLST Haemophilus influenzae	5750	LNP31185	Haemophilus influenzae	41	1759534	213709	NCTC8143	Haemophilus influenzae	GCA_001457655.1	97.2151	94.8854
PubMLST Haemophilus influenzae	5751	LNP31187	Haemophilus influenzae	50	1840761	213709	NCTC8143	Haemophilus influenzae	GCA_001457655.1	97.147	91.3851
PubMLST Haemophilus influenzae	5752	LNP31188	Haemophilus influenzae	74	1871064	213709	NCTC8143	Haemophilus influenzae	GCA_001457655.1	98.2519	95.4698
PubMLST Haemophilus influenzae	5753	LNP31189	Haemophilus influenzae	56	1823201	213709	NCTC8143	Haemophilus influenzae	GCA_001457655.1	97.2466	91.4384
PubMLST Haemophilus influenzae	5754	LNP31193	Haemophilus influenzae	37	1857000	213709	NCTC8143	Haemophilus influenzae	GCA_001457655.1	97.2083	91.405
PubMLST Haemophilus influenzae	5755	LNP31194	Haemophilus influenzae	48	1925114	213709	NCTC8143	Haemophilus influenzae	GCA_001457655.1	97.1238	89.6774
PubMLST Haemophilus influenzae	5756	LNP31195	Haemophilus influenzae	37	1806551	213709	NCTC8143	Haemophilus influenzae	GCA_001457655.1	99.0914	97.7816
PubMLST Haemophilus influenzae	5757	LNP31204	Haemophilus influenzae	69	1803048	213709	NCTC8143	Haemophilus influenzae	GCA_001457655.1	97.3268	93.662
PubMLST Haemophilus influenzae	5758	LNP31205	Haemophilus influenzae	53	1846938	213709	NCTC8143	Haemophilus influenzae	GCA_001457655.1	98.1128	96.2712
PubMLST Haemophilus influenzae	5759	LNP31217	Haemophilus influenzae	50	1892341	213709	NCTC8143	Haemophilus influenzae	GCA_001457655.1	98.1501	93.4211
PubMLST Haemophilus influenzae	5760	LNP31222	Haemophilus influenzae	52	1876198	213709	NCTC8143	Haemophilus influenzae	GCA_001457655.1	97.3243	92.8571
PubMLST Haemophilus influenzae	5761	LNP31223	Haemophilus influenzae	56	1810852	213709	NCTC8143	Haemophilus influenzae	GCA_001457655.1	98.1991	98.2729
PubMLST Haemophilus influenzae	5762	LNP31226	Haemophilus influenzae	62	1873935	213709	NCTC8143	Haemophilus influenzae	GCA_001457655.1	97.2062	92.9412
PubMLST Haemophilus influenzae	5763	LNP31236	Haemophilus influenzae	48	1758765	213709	NCTC8143	Haemophilus influenzae	GCA_001457655.1	97.3259	95.3901
PubMLST Haemophilus influenzae	5764	LNP31237	Haemophilus influenzae	43	1828266	213709	NCTC8143	Haemophilus influenzae	GCA_001457655.1	98.0571	97.2789
PubMLST Haemophilus influenzae	5765	LNP31245	Haemophilus influenzae	79	1911473	213709	NCTC8143	Haemophilus influenzae	GCA_001457655.1	99.145	95.3642
PubMLST Haemophilus influenzae	5766	LNP31250	Haemophilus influenzae	53	1836205	213709	NCTC8143	Haemophilus influenzae	GCA_001457655.1	95.1867	90.971
PubMLST Haemophilus influenzae	5767	LNP31251	Haemophilus influenzae	39	1972101	213709	NCTC8143	Haemophilus influenzae	GCA_001457655.1	95.4268	83.4891
PubMLST Haemophilus influenzae	5768	LNP31252	Haemophilus influenzae	51	1947638	213709	NCTC8143	Haemophilus influenzae	GCA_001457655.1	97.2613	88.5714
PubMLST Haemophilus influenzae	5769	LNP31258	Haemophilus influenzae	45	1828730	213709	NCTC8143	Haemophilus influenzae	GCA_001457655.1	97.4267	93.039
PubMLST Haemophilus influenzae	5770	LNP31263	Haemophilus influenzae	65	1888311	213709	NCTC8143	Haemophilus influenzae	GCA_001457655.1	97.3416	88.7231
PubMLST Haemophilus influenzae	5771	LNP31276	Haemophilus influenzae	45	1861480	213709	NCTC8143	Haemophilus influenzae	GCA_001457655.1	97.3348	91.3333
PubMLST Haemophilus influenzae	5772	LNP31277	Haemophilus influenzae	36	1945268	213709	NCTC8143	Haemophilus influenzae	GCA_001457655.1	97.4168	87.6387
PubMLST Haemophilus influenzae	5773	LNP31278	Haemophilus influenzae	54	1925649	213709	NCTC8143	Haemophilus influenzae	GCA_001457655.1	95.5079	87.1753
PubMLST Haemophilus influenzae	5774	LNP31279	Haemophilus influenzae	33	1872556	213709	NCTC8143	Haemophilus influenzae	GCA_001457655.1	98.595	96.7159
PubMLST Haemophilus influenzae	5775	LNP31280	Haemophilus influenzae	46	1932739	213709	NCTC8143	Haemophilus influenzae	GCA_001457655.1	98.1287	92.16
PubMLST Haemophilus influenzae	5776	LNP31281	Haemophilus influenzae	52	1801876	213709	NCTC8143	Haemophilus influenzae	GCA_001457655.1	99.076	97.9167
PubMLST Haemophilus influenzae	5777	LNP31289	Haemophilus influenzae	47	1833555	213709	NCTC8143	Haemophilus influenzae	GCA_001457655.1	97.3035	91.5541
PubMLST Haemophilus influenzae	5778	LNP31291	Haemophilus influenzae	64	1919030	213709	NCTC8143	Haemophilus influenzae	GCA_001457655.1	97.1185	89.7727
PubMLST Haemophilus influenzae	5779	LNP31292	Haemophilus influenzae	41	1825773	213709	NCTC8143	Haemophilus influenzae	GCA_001457655.1	98.3153	98.4746
PubMLST Haemophilus influenzae	5780	LNP31293	Haemophilus influenzae	41	1850408	213709	NCTC8143	Haemophilus influenzae	GCA_001457655.1	97.1545	93.1438
PubMLST Haemophilus influenzae	5781	LNP31299	Haemophilus influenzae	49	1877400	213709	NCTC8143	Haemophilus influenzae	GCA_001457655.1	97.2763	90.3333
PubMLST Haemophilus influenzae	5782	LNP31304	Haemophilus influenzae	33	1786362	213709	NCTC8143	Haemophilus influenzae	GCA_001457655.1	98.4214	97.069
PubMLST Haemophilus influenzae	5783	LNP31305	Haemophilus influenzae	35	1822082	213709	NCTC8143	Haemophilus influenzae	GCA_001457655.1	98.3472	96.9543
PubMLST Haemophilus influenzae	5784	LNP31317	Haemophilus influenzae	25	1856103	213709	NCTC8143	Haemophilus influenzae	GCA_001457655.1	95.1299	91.954
PubMLST Haemophilus influenzae	5785	LNP31319	Haemophilus influenzae	42	1755254	213709	NCTC8143	Haemophilus influenzae	GCA_001457655.1	97.4061	94.849
PubMLST Haemophilus influenzae	5786	LNP31321	Haemophilus influenzae	37	1857449	213709	NCTC8143	Haemophilus influenzae	GCA_001457655.1	98.2397	95.3795
PubMLST Haemophilus influenzae	5787	LNP31323	Haemophilus influenzae	34	1822163	213709	NCTC8143	Haemophilus influenzae	GCA_001457655.1	95.7552	89.5447
PubMLST Haemophilus influenzae	5788	LNP31325	Haemophilus influenzae	40	1902902	213709	NCTC8143	Haemophilus influenzae	GCA_001457655.1	95.849	85.0242
PubMLST Haemophilus influenzae	5789	LNP31334	Haemophilus influenzae	37	1807929	213709	NCTC8143	Haemophilus influenzae	GCA_001457655.1	97.2668	94.8718
PubMLST Haemophilus influenzae	5790	LNP31335	Haemophilus influenzae	43	1848555	213709	NCTC8143	Haemophilus influenzae	GCA_001457655.1	97.2929	92.2689
PubMLST Haemophilus influenzae	5791	LNP31340	Haemophilus influenzae	58	1839868	213709	NCTC8143	Haemophilus influenzae	GCA_001457655.1	97.2764	92.0474
PubMLST Haemophilus influenzae	5792	LNP31342	Haemophilus influenzae	43	1799588	213709	NCTC8143	Haemophilus influenzae	GCA_001457655.1	97.4022	93.437
PubMLST Haemophilus influenzae	5793	LNP31350	Haemophilus influenzae	48	1884627	213709	NCTC8143	Haemophilus influenzae	GCA_001457655.1	97.0376	91.6118
PubMLST Haemophilus influenzae	5794	LNP31352	Haemophilus influenzae	34	1868488	213709	NCTC8143	Haemophilus influenzae	GCA_001457655.1	95.2311	88.4488
PubMLST Haemophilus influenzae	5795	LNP31353	Haemophilus influenzae	51	1852112	213709	NCTC8143	Haemophilus influenzae	GCA_001457655.1	97.885	95.9799
PubMLST Haemophilus influenzae	5796	LNP31354	Haemophilus influenzae	43	1758899	213709	NCTC8143	Haemophilus influenzae	GCA_001457655.1	99.4988	99.8239
PubMLST Haemophilus influenzae	5797	LNP31370	Haemophilus influenzae	45	1863584	213709	NCTC8143	Haemophilus influenzae	GCA_001457655.1	98.208	95.515
PubMLST Haemophilus influenzae	5798	LNP31375	Haemophilus influenzae	39	1869441	213709	NCTC8143	Haemophilus influenzae	GCA_001457655.1	98.1668	94.2149
PubMLST Haemophilus influenzae	5799	LNP31378	Haemophilus influenzae	58	1858999	213709	NCTC8143	Haemophilus influenzae	GCA_001457655.1	97.2192	91.9192
PubMLST Haemophilus influenzae	5800	LNP31379	Haemophilus influenzae	122	1970759	213709	NCTC8143	Haemophilus influenzae	GCA_001457655.1	98.7439	91.2898
PubMLST Haemophilus influenzae	5801	LNP31384	Haemophilus influenzae	56	1884820	213709	NCTC8143	Haemophilus influenzae	GCA_001457655.1	97.2318	92.5865
PubMLST Haemophilus influenzae	5802	LNP31387	Haemophilus influenzae	28	1760987	213709	NCTC8143	Haemophilus influenzae	GCA_001457655.1	97.4323	94.4154
PubMLST Haemophilus influenzae	5803	LNP31388	Haemophilus influenzae	39	1778166	213709	NCTC8143	Haemophilus influenzae	GCA_001457655.1	97.3991	94.8187
PubMLST Haemophilus influenzae	5804	LNP31395	Haemophilus influenzae	46	1827657	213709	NCTC8143	Haemophilus influenzae	GCA_001457655.1	98.067	96.7797
PubMLST Haemophilus influenzae	5805	LNP31404	Haemophilus influenzae	64	1881662	213709	NCTC8143	Haemophilus influenzae	GCA_001457655.1	97.0839	92.3333
PubMLST Haemophilus influenzae	5806	LNP31409	Haemophilus influenzae	65	1897443	213709	NCTC8143	Haemophilus influenzae	GCA_001457655.1	97.2976	88.9439
PubMLST Haemophilus influenzae	5807	LNP31429	Haemophilus influenzae	75	1851085	213709	NCTC8143	Haemophilus influenzae	GCA_001457655.1	98.0204	97.2881
PubMLST Haemophilus influenzae	5808	LNP31430	Haemophilus influenzae	45	1784068	213709	NCTC8143	Haemophilus influenzae	GCA_001457655.1	97.2879	94.0972
PubMLST Haemophilus influenzae	5809	LNP31431	Haemophilus influenzae	45	1839487	213709	NCTC8143	Haemophilus influenzae	GCA_001457655.1	97.1404	91.443
PubMLST Haemophilus influenzae	5810	LNP31438	Haemophilus influenzae	29	1775515	213709	NCTC8143	Haemophilus influenzae	GCA_001457655.1	97.2596	93.9759
PubMLST Haemophilus influenzae	5811	LNP31439	Haemophilus influenzae	40	1827881	213709	NCTC8143	Haemophilus influenzae	GCA_001457655.1	97.2819	92.6995
PubMLST Haemophilus influenzae	5812	LNP31440	Haemophilus influenzae	45	1857580	213709	NCTC8143	Haemophilus influenzae	GCA_001457655.1	97.2269	89.8333
PubMLST Haemophilus influenzae	5813	LNP31441	Haemophilus influenzae	53	1858358	213709	NCTC8143	Haemophilus influenzae	GCA_001457655.1	97.1892	92.1141
PubMLST Haemophilus influenzae	5814	LNP31446	Haemophilus influenzae	49	1848868	213709	NCTC8143	Haemophilus influenzae	GCA_001457655.1	97.2413	91.2752
PubMLST Haemophilus influenzae	5815	LNP31458	Haemophilus influenzae	56	1839388	213709	NCTC8143	Haemophilus influenzae	GCA_001457655.1	95.3585	90.4762
PubMLST Haemophilus influenzae	5816	LNP31460	Haemophilus influenzae	37	1824729	213709	NCTC8143	Haemophilus influenzae	GCA_001457655.1	98.2577	98.145
PubMLST Haemophilus influenzae	5817	LNP31469	Haemophilus influenzae	91	1880852	213709	NCTC8143	Haemophilus influenzae	GCA_001457655.1	97.2156	90.9556
PubMLST Haemophilus influenzae	5818	LNP31472	Haemophilus influenzae	26	1837049	213709	NCTC8143	Haemophilus influenzae	GCA_001457655.1	98.3226	94.6755
PubMLST Haemophilus influenzae	5819	LNP31473	Haemophilus influenzae	40	1834746	213709	NCTC8143	Haemophilus influenzae	GCA_001457655.1	97.3435	91.2752
PubMLST Haemophilus influenzae	5820	LNP31474	Haemophilus influenzae	42	1941413	213709	NCTC8143	Haemophilus influenzae	GCA_001457655.1	95.3785	85.4864
PubMLST Haemophilus influenzae	5821	LNP31475	Haemophilus influenzae	107	1841802	213709	NCTC8143	Haemophilus influenzae	GCA_001457655.1	97.2715	91.8728
PubMLST Haemophilus influenzae	5822	LNP31476	Haemophilus influenzae	39	1811028	213709	NCTC8143	Haemophilus influenzae	GCA_001457655.1	98.852	97.7816
PubMLST Haemophilus influenzae	5823	LNP31479	Haemophilus influenzae	34	2024056	213709	NCTC8143	Haemophilus influenzae	GCA_001457655.1	98.2796	86.9697
PubMLST Haemophilus influenzae	5824	LNP31480	Haemophilus influenzae	40	1965271	213709	NCTC8143	Haemophilus influenzae	GCA_001457655.1	95.3351	85
PubMLST Haemophilus influenzae	13093	20GB001118	Haemophilus influenzae	45	1853615	213709	NCTC8143	Haemophilus influenzae	GCA_001457655.1	94.5576	86.9852
PubMLST Haemophilus influenzae	13448	792	Haemophilus influenzae	32	1767983	213709	NCTC8143	Haemophilus influenzae	GCA_001457655.1	97.2882	94.9565
PubMLST Haemophilus influenzae	13449	819	Haemophilus influenzae	44	1848285	213709	NCTC8143	Haemophilus influenzae	GCA_001457655.1	98.0648	94.3239
PubMLST Haemophilus influenzae	13450	479	Haemophilus influenzae	32	1766477	213709	NCTC8143	Haemophilus influenzae	GCA_001457655.1	97.2129	93.4028
PubMLST Haemophilus influenzae	13451	1267	Haemophilus influenzae	27	1854662	213709	NCTC8143	Haemophilus influenzae	GCA_001457655.1	97.0691	91.4474
PubMLST Haemophilus influenzae	23569	Hi37	Haemophilus influenzae	43	1817681	213709	NCTC8143	Haemophilus influenzae	GCA_001457655.1	97.3925	93.2088
PubMLST Haemophilus influenzae	23570	Hi12	Haemophilus influenzae	24	1819873	213709	NCTC8143	Haemophilus influenzae	GCA_001457655.1	97.3912	93.4233
PubMLST Haemophilus influenzae	23571	Hi19	Haemophilus influenzae	98	1820249	213709	NCTC8143	Haemophilus influenzae	GCA_001457655.1	99.2198	99.4671
PubMLST Haemophilus influenzae	23572	Hi29	Haemophilus influenzae	95	1896382	213709	NCTC8143	Haemophilus influenzae	GCA_001457655.1	97.0581	91.6096
PubMLST Haemophilus influenzae	23573	Hi46	Haemophilus influenzae	126	1846864	213709	NCTC8143	Haemophilus influenzae	GCA_001457655.1	98.7409	97.0909
PubMLST Haemophilus influenzae	23574	Hi47	Haemophilus influenzae	706	1990420	213709	NCTC8143	Haemophilus influenzae	GCA_001457655.1	99.0251	93.1953
PubMLST Haemophilus influenzae	23575	Hi54	Haemophilus influenzae	78	1790890	213709	NCTC8143	Haemophilus influenzae	GCA_001457655.1	97.3359	94.9731
PubMLST Haemophilus influenzae	23576	Hi61	Haemophilus influenzae	104	1965912	213709	NCTC8143	Haemophilus influenzae	GCA_001457655.1	97.0241	90.6404

## Sheet: S_agalactiae_8793
Table S5: ANI results for the genomes analysed
The study's genome databases were subjected to a species validation analysis. ANI results >95% to the nearest type strain genome indicate species membership, thereby confirming the correct taxonomic assignment of the study's genomes
Isolate Id	Isolate Name	Isolate Species	Contigs	Total length	Type Strain Id (Multispecies DB)	Species (Type Strain)	ANI (%)	Coverage (%)
184	SA20-06	Streptococcus agalactiae	1	1820886	72273	Streptococcus agalactiae	98.5687	84.9835
709	MRI Z1-213	Streptococcus agalactiae	86	2346409	72273	Streptococcus agalactiae	99.124	76.6304
710	MRI Z1-215	Streptococcus agalactiae	28	2141124	72273	Streptococcus agalactiae	98.6014	79.1966
711	MRI Z1-218	Streptococcus agalactiae	25	2093520	72273	Streptococcus agalactiae	98.5499	80.8759
745	ILRI112	Streptococcus agalactiae	1	2029198	72273	Streptococcus agalactiae	98.6748	79.142
763	ILRI005	Streptococcus agalactiae	1	2109759	72273	Streptococcus agalactiae	98.5133	78.5206
974	NETGBS_STREPCAR_7	Streptococcus agalactiae	62	2161798	72273	Streptococcus agalactiae	98.4772	78.2235
975	NETGBS_STREPCAR_1586	Streptococcus agalactiae	33	2022477	72273	Streptococcus agalactiae	98.5884	81.997
976	NETGBS_STREPCAR_15	Streptococcus agalactiae	24	2027640	72273	Streptococcus agalactiae	98.6051	81.8591
977	NETGBS_STREPCAR_1607	Streptococcus agalactiae	31	2040950	72273	Streptococcus agalactiae	98.6263	82.6607
978	NETGBS_STREPCAR_22	Streptococcus agalactiae	21	2062382	72273	Streptococcus agalactiae	98.4736	81.9118
979	NETGBS_STREPCAR_1615	Streptococcus agalactiae	584	2269337	72273	Streptococcus agalactiae	98.7136	80.756
981	NETGBS_STREPCAR_1622	Streptococcus agalactiae	21	1979392	72273	Streptococcus agalactiae	98.7213	82.4159
982	NETGBS_STREPCAR_35	Streptococcus agalactiae	65	2121478	72273	Streptococcus agalactiae	98.4429	78.3115
983	NETGBS_STREPCAR_1640	Streptococcus agalactiae	26	2008420	72273	Streptococcus agalactiae	98.6149	83.056
984	NETGBS_STREPCAR_39	Streptococcus agalactiae	33	2011780	72273	Streptococcus agalactiae	98.6633	82.4773
985	NETGBS_STREPCAR_1645	Streptococcus agalactiae	62	2074344	72273	Streptococcus agalactiae	98.7265	78.6885
986	NETGBS_STREPCAR_40	Streptococcus agalactiae	23	1974513	72273	Streptococcus agalactiae	98.6871	83.3846
987	NETGBS_STREPCAR_1699	Streptococcus agalactiae	51	2039434	72273	Streptococcus agalactiae	98.7515	78.82
989	NETGBS_STREPCAR_1720	Streptococcus agalactiae	118	2087064	72273	Streptococcus agalactiae	98.7284	78.9474
990	NETGBS_STREPCAR_72	Streptococcus agalactiae	66	2196777	72273	Streptococcus agalactiae	98.6154	75.9547
991	NETGBS_STREPCAR_1721	Streptococcus agalactiae	71	2064453	72273	Streptococcus agalactiae	98.6975	79.0977
992	NETGBS_STREPCAR_83	Streptococcus agalactiae	68	2148035	72273	Streptococcus agalactiae	98.4927	79.0462
993	NETGBS_D25677	Streptococcus agalactiae	64	2017828	72273	Streptococcus agalactiae	98.6819	80.8576
994	NETGBS_STREPCAR_89	Streptococcus agalactiae	58	2056256	72273	Streptococcus agalactiae	98.7895	78.9157
995	NETGBS_D25889	Streptococcus agalactiae	30	2020789	72273	Streptococcus agalactiae	98.6119	81.7496
996	NETGBS_STREPCAR_112	Streptococcus agalactiae	59	2045727	72273	Streptococcus agalactiae	98.7185	79.5455
998	NETGBS_STREPCAR_115	Streptococcus agalactiae	56	2070181	72273	Streptococcus agalactiae	98.6147	79.1667
999	NETGBS_D26173	Streptococcus agalactiae	33	2022827	72273	Streptococcus agalactiae	98.5775	82.9047
1000	NETGBS_STREPCAR_145	Streptococcus agalactiae	20	2068044	72273	Streptococcus agalactiae	98.4705	81.5249
1001	NETGBS_C10285	Streptococcus agalactiae	93	2105670	72273	Streptococcus agalactiae	98.5047	78.6136
1002	NETGBS_STREPCAR_158	Streptococcus agalactiae	63	2046696	72273	Streptococcus agalactiae	98.7712	79.7888
1003	NETGBS_C10367	Streptococcus agalactiae	143	2051186	72273	Streptococcus agalactiae	98.7353	80.805
1004	NETGBS_STREPCAR_182	Streptococcus agalactiae	23	1974055	72273	Streptococcus agalactiae	98.6631	82.7957
1005	NETGBS_D27359	Streptococcus agalactiae	94	2029848	72273	Streptococcus agalactiae	98.6675	81.2693
1006	NETGBS_STREPCAR_189	Streptococcus agalactiae	74	2136014	72273	Streptococcus agalactiae	98.4193	78.9474
1007	NETGBS_D27967	Streptococcus agalactiae	56	2037980	72273	Streptococcus agalactiae	98.6909	79.9697
1008	NETGBS_STREPCAR_191	Streptococcus agalactiae	60	2079300	72273	Streptococcus agalactiae	98.6974	79.7015
1009	NETGBS_D27979A	Streptococcus agalactiae	45	2157645	72273	Streptococcus agalactiae	98.433	78.9174
1010	NETGBS_STREPCAR_194	Streptococcus agalactiae	60	2064932	72273	Streptococcus agalactiae	98.5246	81.5038
1011	NETGBS_D28080	Streptococcus agalactiae	61	2089843	72273	Streptococcus agalactiae	98.5302	80.1187
1012	NETGBS_STREPCAR_206	Streptococcus agalactiae	29	2012042	72273	Streptococcus agalactiae	98.6139	82.9787
1013	NETGBS_D28665	Streptococcus agalactiae	61	2069754	72273	Streptococcus agalactiae	98.7083	79.1291
1014	NETGBS_STREPCAR_258	Streptococcus agalactiae	22	2039253	72273	Streptococcus agalactiae	98.518	81.5476
1015	NETGBS_C11288	Streptococcus agalactiae	54	2010225	72273	Streptococcus agalactiae	98.7276	81.1927
1016	NETGBS_STREPCAR_266	Streptococcus agalactiae	29	1942780	72273	Streptococcus agalactiae	98.6011	85.3774
1017	NETGBS_D31106	Streptococcus agalactiae	41	2024193	72273	Streptococcus agalactiae	98.4681	83.2827
1018	NETGBS_STREPCAR_279	Streptococcus agalactiae	57	2070526	72273	Streptococcus agalactiae	98.7264	78.8376
1020	NETGBS_STREPCAR_284	Streptococcus agalactiae	31	2011461	72273	Streptococcus agalactiae	98.5244	83.2572
1021	NETGBS_D31426	Streptococcus agalactiae	349	2248543	72273	Streptococcus agalactiae	98.6865	79.4294
1022	NETGBS_STREPCAR_289	Streptococcus agalactiae	29	2058672	72273	Streptococcus agalactiae	98.4963	81.213
1023	NETGBS_C11802	Streptococcus agalactiae	67	2070403	72273	Streptococcus agalactiae	98.6153	79.4294
1024	NETGBS_STREPCAR_306	Streptococcus agalactiae	32	2075149	72273	Streptococcus agalactiae	98.7903	78.0882
1025	NETGBS_D31476	Streptococcus agalactiae	70	2078008	72273	Streptococcus agalactiae	98.7028	79.3722
1026	NETGBS_STREPCAR_307	Streptococcus agalactiae	22	1974321	72273	Streptococcus agalactiae	98.7292	83.1288
1027	NETGBS_C11826	Streptococcus agalactiae	62	2089033	72273	Streptococcus agalactiae	98.5849	79.2899
1028	NETGBS_STREPCAR_313	Streptococcus agalactiae	22	1974510	72273	Streptococcus agalactiae	98.7177	82.3349
1029	NETGBS_D31518	Streptococcus agalactiae	63	2069952	72273	Streptococcus agalactiae	98.7187	79.2793
1030	NETGBS_STREPCAR_315	Streptococcus agalactiae	68	2063150	72273	Streptococcus agalactiae	98.5959	80.2099
1032	NETGBS_STREPCAR_324	Streptococcus agalactiae	60	2064585	72273	Streptococcus agalactiae	98.6511	79.4294
1033	NETGBS_D31771	Streptococcus agalactiae	81	2084578	72273	Streptococcus agalactiae	98.6029	79.9397
1034	NETGBS_STREPCAR_325	Streptococcus agalactiae	56	2118898	72273	Streptococcus agalactiae	98.5203	79.2151
1035	NETGBS_D31823	Streptococcus agalactiae	59	2039271	72273	Streptococcus agalactiae	98.7006	80.1214
1038	NETGBS_STREPCAR_356	Streptococcus agalactiae	52	2050355	72273	Streptococcus agalactiae	98.7135	78.8288
1039	NETGBS_D32679	Streptococcus agalactiae	30	2026465	72273	Streptococcus agalactiae	98.6115	82.7068
1040	NETGBS_STREPCAR_394	Streptococcus agalactiae	67	2024178	72273	Streptococcus agalactiae	98.6694	80.8576
1041	NETGBS_C12327	Streptococcus agalactiae	62	2049844	72273	Streptococcus agalactiae	98.7148	78.9157
1043	NETGBS_D32872	Streptococcus agalactiae	60	2049872	72273	Streptococcus agalactiae	98.7051	79.1291
1045	NETGBS_C12445	Streptococcus agalactiae	65	2059834	72273	Streptococcus agalactiae	98.6418	79.3675
1049	NETGBS_C12548	Streptococcus agalactiae	61	2061901	72273	Streptococcus agalactiae	98.5915	79.3103
1050	NETGBS_STREPCAR_429	Streptococcus agalactiae	47	2067996	72273	Streptococcus agalactiae	98.6003	80.7463
1051	NETGBS_D33430	Streptococcus agalactiae	75	2062589	72273	Streptococcus agalactiae	98.6757	79.3939
1052	ERR1624734	Streptococcus agalactiae	50	2140343	72273	Streptococcus agalactiae	98.5577	78.5818
1053	NETGBS_D34216	Streptococcus agalactiae	64	2051147	72273	Streptococcus agalactiae	98.6635	80.2115
1054	NETGBS_STREPCAR_450	Streptococcus agalactiae	28	2011614	72273	Streptococcus agalactiae	98.6195	81.7221
1055	NETGBS_C12852	Streptococcus agalactiae	62	2091554	72273	Streptococcus agalactiae	98.4964	79.8817
1056	NETGBS_STREPCAR_463	Streptococcus agalactiae	20	1978560	72273	Streptococcus agalactiae	98.6815	83.3078
1058	NETGBS_STREPCAR_467	Streptococcus agalactiae	22	2040710	72273	Streptococcus agalactiae	98.5491	81.1012
1059	NETGBS_D35054	Streptococcus agalactiae	65	2032649	72273	Streptococcus agalactiae	98.8119	79.6043
1061	NETGBS_C13174	Streptococcus agalactiae	68	2071019	72273	Streptococcus agalactiae	98.6744	78.6787
1063	NETGBS_D35392	Streptococcus agalactiae	59	2070157	72273	Streptococcus agalactiae	98.6712	78.9866
1065	NETGBS_D36580	Streptococcus agalactiae	79	2063722	72273	Streptococcus agalactiae	98.6968	79.6662
1066	NETGBS_STREPCAR_529	Streptococcus agalactiae	35	2028152	72273	Streptococcus agalactiae	98.5256	83.3585
1067	NETGBS_D36637	Streptococcus agalactiae	74	2071155	72273	Streptococcus agalactiae	98.6348	79.3985
1068	NETGBS_STREPCAR_531	Streptococcus agalactiae	24	1983459	72273	Streptococcus agalactiae	98.7366	82.0276
1069	NETGBS_D37811	Streptococcus agalactiae	78	2107317	72273	Streptococcus agalactiae	98.632	78.2222
1070	NETGBS_STREPCAR_561	Streptococcus agalactiae	62	2062583	72273	Streptococcus agalactiae	98.6165	79.491
1071	NETGBS_C13986	Streptococcus agalactiae	60	2052337	72273	Streptococcus agalactiae	98.6097	80.2413
1072	NETGBS_STREPCAR_565	Streptococcus agalactiae	67	2124841	72273	Streptococcus agalactiae	98.4873	78.9474
1073	NETGBS_C14243	Streptococcus agalactiae	60	2053544	72273	Streptococcus agalactiae	98.736	80.0604
1074	NETGBS_STREPCAR_566	Streptococcus agalactiae	64	2123895	72273	Streptococcus agalactiae	98.503	79.3558
1075	NETGBS_D38644	Streptococcus agalactiae	62	2054892	72273	Streptococcus agalactiae	98.6588	80.0604
1079	NETGBS_D39631	Streptococcus agalactiae	62	2069788	72273	Streptococcus agalactiae	98.7191	78.8606
1082	NETGBS_STREPCAR_609	Streptococcus agalactiae	140	2155970	72273	Streptococcus agalactiae	98.5441	79.5217
1083	NETGBS_D40942	Streptococcus agalactiae	66	2093529	72273	Streptococcus agalactiae	98.6282	79.2899
1084	NETGBS_STREPCAR_633	Streptococcus agalactiae	55	2035989	72273	Streptococcus agalactiae	98.5304	82.5954
1085	NETGBS_D43106	Streptococcus agalactiae	69	2073769	72273	Streptococcus agalactiae	98.6593	78.9474
1086	NETGBS_STREPCAR_636	Streptococcus agalactiae	29	2035575	72273	Streptococcus agalactiae	98.5443	80.9309
1087	NETGBS_D44762	Streptococcus agalactiae	69	2073722	72273	Streptococcus agalactiae	98.6782	79.3985
1088	NETGBS_STREPCAR_639	Streptococcus agalactiae	28	2029714	72273	Streptococcus agalactiae	98.5631	82.3795
1089	NETGBS_C17687	Streptococcus agalactiae	62	2069605	72273	Streptococcus agalactiae	98.6373	79.2793
1090	NETGBS_STREPCAR_640	Streptococcus agalactiae	26	2030025	72273	Streptococcus agalactiae	98.5525	82.7068
1091	NETGBS_C17799	Streptococcus agalactiae	49	2065072	72273	Streptococcus agalactiae	98.7211	79.0732
1092	NETGBS_STREPCAR_643	Streptococcus agalactiae	62	2062552	72273	Streptococcus agalactiae	98.77	79.1604
1093	NETGBS_D46721	Streptococcus agalactiae	62	2062775	72273	Streptococcus agalactiae	98.6158	79.7904
1095	NETGBS_D47658	Streptococcus agalactiae	59	2075305	72273	Streptococcus agalactiae	98.6597	78.9866
1096	ERR1624739	Streptococcus agalactiae	22	2009575	72273	Streptococcus agalactiae	98.5998	81.7221
1099	NETGBS_D48747	Streptococcus agalactiae	64	2122831	72273	Streptococcus agalactiae	98.603	77.6968
1100	NETGBS_STREPCAR_822	Streptococcus agalactiae	76	2208125	72273	Streptococcus agalactiae	98.3996	76.6526
1101	NETGBS_D48955	Streptococcus agalactiae	29	2046642	72273	Streptococcus agalactiae	98.6445	80.0298
1102	NETGBS_STREPCAR_823	Streptococcus agalactiae	32	2011980	72273	Streptococcus agalactiae	98.6709	83.308
1103	NETGBS_D49166	Streptococcus agalactiae	356	2205277	72273	Streptococcus agalactiae	98.6372	79.8193
1104	NETGBS_STREPCAR_827	Streptococcus agalactiae	37	2012239	72273	Streptococcus agalactiae	98.731	83.6641
1105	NETGBS_D51502	Streptococcus agalactiae	70	2105370	72273	Streptococcus agalactiae	98.6463	78.7923
1106	NETGBS_STREPCAR_875	Streptococcus agalactiae	28	1992509	72273	Streptococcus agalactiae	98.6322	82.4427
1107	NETGBS_D52468	Streptococcus agalactiae	42	2076557	72273	Streptococcus agalactiae	98.442	81.2684
1109	NETGBS_C21622	Streptococcus agalactiae	58	2090891	72273	Streptococcus agalactiae	98.579	79.142
1110	NETGBS_STREPCAR_1028	Streptococcus agalactiae	57	2055751	72273	Streptococcus agalactiae	98.718	78.797
1111	NETGBS_C15979	Streptococcus agalactiae	63	2073373	72273	Streptococcus agalactiae	98.6101	80.1196
1112	NETGBS_STREPCAR_1043	Streptococcus agalactiae	55	2060842	72273	Streptococcus agalactiae	98.7469	78.7425
1113	NETGBS_D50751	Streptococcus agalactiae	58	2044723	72273	Streptococcus agalactiae	98.7426	80.0303
1114	NETGBS_STREPCAR_1067	Streptococcus agalactiae	58	2165750	72273	Streptococcus agalactiae	98.3434	76.3869
1115	NETGBS_D52378	Streptococcus agalactiae	60	2073756	72273	Streptococcus agalactiae	98.5752	79.9701
1116	NETGBS_STREPCAR_1137	Streptococcus agalactiae	63	2113598	72273	Streptococcus agalactiae	98.6541	78.4457
1117	NETGBS_D55627	Streptococcus agalactiae	63	2142342	72273	Streptococcus agalactiae	98.5488	77.1552
1118	NETGBS_STREPCAR_1149	Streptococcus agalactiae	68	2092043	72273	Streptococcus agalactiae	98.6096	79.403
1119	NETGBS_BCN103	Streptococcus agalactiae	48	2110678	72273	Streptococcus agalactiae	98.6021	79.0087
1120	NETGBS_STREPCAR_1158	Streptococcus agalactiae	65	2165717	72273	Streptococcus agalactiae	98.5088	76.0342
1122	NETGBS_STREPCAR_1159	Streptococcus agalactiae	281	2102323	72273	Streptococcus agalactiae	98.625	82.3065
1123	NETGBS_1011471	Streptococcus agalactiae	68	2072444	72273	Streptococcus agalactiae	98.6625	79.2227
1124	NETGBS_STREPCAR_1196	Streptococcus agalactiae	70	2129747	72273	Streptococcus agalactiae	98.4688	79.6784
1125	NETGBS_1014197	Streptococcus agalactiae	59	2069275	72273	Streptococcus agalactiae	98.6512	79.5217
1126	NETGBS_STREPCAR_1203	Streptococcus agalactiae	57	2121421	72273	Streptococcus agalactiae	98.3549	79.854
1127	ERR1624740	Streptococcus agalactiae	47	1997895	72273	Streptococcus agalactiae	98.7258	81.762
1128	NETGBS_STREPCAR_1226	Streptococcus agalactiae	65	2079347	72273	Streptococcus agalactiae	98.6977	79.1356
1129	NETGBS_BCN11Z	Streptococcus agalactiae	52	2037806	72273	Streptococcus agalactiae	98.6443	80.4545
1131	NETGBS_1016321	Streptococcus agalactiae	58	2111874	72273	Streptococcus agalactiae	98.5144	78.5401
1132	NETGBS_STREPCAR_1302	Streptococcus agalactiae	65	2182531	72273	Streptococcus agalactiae	98.5204	76.5537
1133	NETGBS_1016523	Streptococcus agalactiae	66	2144993	72273	Streptococcus agalactiae	98.5465	76.4368
1134	NETGBS_STREPCAR_1330	Streptococcus agalactiae	118	2154505	72273	Streptococcus agalactiae	98.588	76.9006
1136	NETGBS_1022709	Streptococcus agalactiae	87	2071061	72273	Streptococcus agalactiae	98.6924	80.3303
1138	NETGBS_1024925	Streptococcus agalactiae	92	2115029	72273	Streptococcus agalactiae	98.6825	78.3824
1139	NETGBS_STREPCAR_1370	Streptococcus agalactiae	63	2114894	72273	Streptococcus agalactiae	98.6331	77.4854
1140	NETGBS_1025174	Streptococcus agalactiae	63	2105458	72273	Streptococcus agalactiae	98.5884	79.0015
1141	NETGBS_STREPCAR_1374	Streptococcus agalactiae	58	2127915	72273	Streptococcus agalactiae	98.4788	79.4161
1142	NETGBS_1029273	Streptococcus agalactiae	65	2105808	72273	Streptococcus agalactiae	98.5376	79.0015
1143	NETGBS_STREPCAR_1435	Streptococcus agalactiae	144	2062476	72273	Streptococcus agalactiae	98.5312	82.6953
1144	NETGBS_1032982	Streptococcus agalactiae	67	2090831	72273	Streptococcus agalactiae	98.6327	78.8462
1145	NETGBS_STREPCAR_1448	Streptococcus agalactiae	59	2123968	72273	Streptococcus agalactiae	98.5044	78.6861
1146	NETGBS_1035321	Streptococcus agalactiae	63	2112685	72273	Streptococcus agalactiae	98.5196	78.655
1148	NETGBS_1035358	Streptococcus agalactiae	70	2150030	72273	Streptococcus agalactiae	98.5349	76.4368
1151	NETGBS_BKQ3RF	Streptococcus agalactiae	64	2142434	72273	Streptococcus agalactiae	98.5136	77.6335
1152	NETGBS_STREPCAR_1543	Streptococcus agalactiae	64	2159440	72273	Streptococcus agalactiae	98.785	75.3228
1153	NETGBS_BKQ4TM	Streptococcus agalactiae	53	2046790	72273	Streptococcus agalactiae	98.7593	79.6073
1154	NETGBS_STREPCAR_1544	Streptococcus agalactiae	27	2009770	72273	Streptococcus agalactiae	98.6852	83.0046
1155	NETGBS_BKR2NF	Streptococcus agalactiae	137	1948593	72273	Streptococcus agalactiae	98.8589	85.2292
1156	NETGBS_STREPCAR_1547	Streptococcus agalactiae	64	2098256	72273	Streptococcus agalactiae	98.6119	78.3186
1158	NETGBS_STREPCAR_1556	Streptococcus agalactiae	24	2073167	72273	Streptococcus agalactiae	98.5484	79.8246
1159	NETGBS_BKQ6Q9	Streptococcus agalactiae	61	2104132	72273	Streptococcus agalactiae	98.5752	78.5924
1160	ERR1624750	Streptococcus agalactiae	43	2117885	72273	Streptococcus agalactiae	98.5788	79.5652
1163	NETGBS_BKQBUE	Streptococcus agalactiae	61	2114320	72273	Streptococcus agalactiae	98.4921	78.6861
1164	2603V/R	Streptococcus agalactiae	1	2160267	72273	Streptococcus agalactiae	98.4687	77.0833
1165	NEM316	Streptococcus agalactiae	1	2211485	72273	Streptococcus agalactiae	98.4111	75.0339
1166	A909	Streptococcus agalactiae	1	2127839	72273	Streptococcus agalactiae	98.4736	77.9972
1168	515	Streptococcus agalactiae	246	2086178	72273	Streptococcus agalactiae	98.5698	84.1402
1170	COH1	Streptococcus agalactiae	377	2201892	72273	Streptococcus agalactiae	98.5239	80.7882
1173	GD201008-001	Streptococcus agalactiae	1	2063112	72273	Streptococcus agalactiae	98.7327	78.4571
1174	FSL S3-026	Streptococcus agalactiae	8	2455848	72273	Streptococcus agalactiae	98.8556	69.2875
1177	BSU108	Streptococcus agalactiae	24	2098717	72273	Streptococcus agalactiae	98.4854	80.6405
1189	BSU442	Streptococcus agalactiae	84	2115623	72273	Streptococcus agalactiae	98.9556	79.9094
1192	BSU451	Streptococcus agalactiae	16	2087635	72273	Streptococcus agalactiae	98.5422	82.8488
1205	CCUG 34230	Streptococcus agalactiae	16	2168689	72273	Streptococcus agalactiae	98.2856	77.6224
1230	CF01173	Streptococcus agalactiae	131	2024610	72273	Streptococcus agalactiae	98.7933	84.0722
1231	FSL C1-487	Streptococcus agalactiae	124	2234370	72273	Streptococcus agalactiae	99.0915	80.4949
1232	FSL C1-494	Streptococcus agalactiae	92	2213226	72273	Streptococcus agalactiae	99.2036	78.4993
1233	FSL F2-338	Streptococcus agalactiae	69	2162773	72273	Streptococcus agalactiae	98.7269	78.4571
1234	FSL F2-343	Streptococcus agalactiae	17	2127628	72273	Streptococcus agalactiae	98.2255	78.7966
1235	FSL S3-001	Streptococcus agalactiae	22	2058646	72273	Streptococcus agalactiae	98.7739	79.2593
1236	FSL S3-003	Streptococcus agalactiae	32	2113723	72273	Streptococcus agalactiae	98.645	79.3904
1237	FSL S3-005	Streptococcus agalactiae	79	2067386	72273	Streptococcus agalactiae	98.7604	82.5617
1238	FSL S3-014	Streptococcus agalactiae	25	2163183	72273	Streptococcus agalactiae	98.5743	75.5994
1239	FSL S3-023	Streptococcus agalactiae	20	2041458	72273	Streptococcus agalactiae	98.7799	80.4478
1240	FSL S3-027	Streptococcus agalactiae	123	2167442	72273	Streptococcus agalactiae	98.992	82.3708
1241	FSL S3-034	Streptococcus agalactiae	106	2255888	72273	Streptococcus agalactiae	99.1074	77.8887
1242	FSL S3-043	Streptococcus agalactiae	185	2101160	72273	Streptococcus agalactiae	99.1561	83.9669
1243	FSL S3-062	Streptococcus agalactiae	108	2120848	72273	Streptococcus agalactiae	99.0705	80.8219
1244	FSL S3-077	Streptococcus agalactiae	91	2292966	72273	Streptococcus agalactiae	99.0991	76.5193
1245	FSL S3-090	Streptococcus agalactiae	27	2097151	72273	Streptococcus agalactiae	98.4827	80.7018
1246	FSL S3-102	Streptococcus agalactiae	35	1991868	72273	Streptococcus agalactiae	98.6704	81.3665
1247	FSL S3-128	Streptococcus agalactiae	101	2207119	72273	Streptococcus agalactiae	98.935	79.3304
1248	FSL S3-137	Streptococcus agalactiae	22	2056996	72273	Streptococcus agalactiae	98.6651	79.6736
1249	FSL S3-170	Streptococcus agalactiae	103	2248514	72273	Streptococcus agalactiae	99.0461	76.824
1250	FSL S3-222	Streptococcus agalactiae	101	2207119	72273	Streptococcus agalactiae	98.935	79.3304
1251	FSL S3-229	Streptococcus agalactiae	94	2203178	72273	Streptococcus agalactiae	99.1587	79.1001
1252	FSL S3-251	Streptococcus agalactiae	128	2228453	72273	Streptococcus agalactiae	98.9988	80.0885
1253	FSL S3-268	Streptococcus agalactiae	74	2053859	72273	Streptococcus agalactiae	98.819	81.8323
1254	FSL S3-337	Streptococcus agalactiae	46	2100745	72273	Streptococcus agalactiae	98.5691	80
1255	FSL S3-442	Streptococcus agalactiae	124	2045351	72273	Streptococcus agalactiae	98.5829	82.1718
1256	FSL S3-501	Streptococcus agalactiae	145	2154161	72273	Streptococcus agalactiae	98.9047	81.5504
1257	FSL S3-568	Streptococcus agalactiae	202	2201209	72273	Streptococcus agalactiae	99.0956	82.2047
1258	FSL S3-586	Streptococcus agalactiae	103	2380716	72273	Streptococcus agalactiae	98.8932	74.6289
1259	FSL S3-603	Streptococcus agalactiae	105	2208269	72273	Streptococcus agalactiae	98.9766	78.4257
1260	FSL S3-608	Streptococcus agalactiae	108	2462100	72273	Streptococcus agalactiae	98.962	74.7724
1261	FSL S3-654	Streptococcus agalactiae	102	2271827	72273	Streptococcus agalactiae	98.9451	77.574
1272	GB00112	Streptococcus agalactiae	56	2033051	72273	Streptococcus agalactiae	98.6827	80.4878
1301	GB00867	Streptococcus agalactiae	23	2040194	72273	Streptococcus agalactiae	98.6582	81.2594
1340	LADL_05-108a	Streptococcus agalactiae	87	1800091	72273	Streptococcus agalactiae	98.6379	89.0071
1341	LADL-90-503	Streptococcus agalactiae	82	1804252	72273	Streptococcus agalactiae	98.6254	88.3803
1342	LDS 610	Streptococcus agalactiae	169	2016073	72273	Streptococcus agalactiae	99.0263	83.5897
1343	LDS 617	Streptococcus agalactiae	132	2028914	72273	Streptococcus agalactiae	99.4926	86.7213
1344	LDS 623	Streptococcus agalactiae	129	2084949	72273	Streptococcus agalactiae	99.0823	81.92
1345	LDS 628	Streptococcus agalactiae	103	2210260	72273	Streptococcus agalactiae	98.8656	80.0872
1346	LMG 14608	Streptococcus agalactiae	141	2075344	72273	Streptococcus agalactiae	98.4254	80.7754
1347	LMG 14609	Streptococcus agalactiae	119	2204232	72273	Streptococcus agalactiae	98.4747	82.3442
1349	LMG 14838	Streptococcus agalactiae	85	2329129	72273	Streptococcus agalactiae	98.4244	77.3842
1350	LMG 15081	Streptococcus agalactiae	16	2040516	72273	Streptococcus agalactiae	98.4569	81.2779
1351	LMG 15083	Streptococcus agalactiae	30	2080295	72273	Streptococcus agalactiae	98.5075	80.3545
1352	LMG 15084	Streptococcus agalactiae	23	2072580	72273	Streptococcus agalactiae	98.5144	82.8909
1353	LMG 15085	Streptococcus agalactiae	37	1977272	72273	Streptococcus agalactiae	98.7767	82.1151
1354	LMG 15089	Streptococcus agalactiae	42	2181880	72273	Streptococcus agalactiae	98.5226	78.5311
1355	LMG 15090	Streptococcus agalactiae	24	2057237	72273	Streptococcus agalactiae	98.589	79.3769
1356	LMG 15091	Streptococcus agalactiae	36	2060902	72273	Streptococcus agalactiae	98.5625	79.7904
1357	LMG 15092	Streptococcus agalactiae	80	2047243	72273	Streptococcus agalactiae	98.7063	82.4261
1358	LMG 15093	Streptococcus agalactiae	121	2121103	72273	Streptococcus agalactiae	98.4403	79.845
1359	LMG 15094	Streptococcus agalactiae	35	1981708	72273	Streptococcus agalactiae	98.7093	82.0593
1360	LMG 15095	Streptococcus agalactiae	33	1986737	72273	Streptococcus agalactiae	98.716	82.1981
1366	MC627	Streptococcus agalactiae	130	2077693	72273	Streptococcus agalactiae	98.8604	84.0945
1373	MRI Z1-012	Streptococcus agalactiae	55	2085887	72273	Streptococcus agalactiae	98.571	79.8496
1374	MRI Z1-022	Streptococcus agalactiae	76	2225809	72273	Streptococcus agalactiae	98.4786	79.5164
1375	MRI Z1-023	Streptococcus agalactiae	23	2097920	72273	Streptococcus agalactiae	98.616	79.2151
1376	MRI Z1-024	Streptococcus agalactiae	62	2016342	72273	Streptococcus agalactiae	98.5927	82.6562
1377	MRI Z1-025	Streptococcus agalactiae	26	2116782	72273	Streptococcus agalactiae	98.6892	80.1449
1378	MRI Z1-035	Streptococcus agalactiae	43	2135377	72273	Streptococcus agalactiae	98.1456	79.1606
1379	MRI Z1-038	Streptococcus agalactiae	38	2079035	72273	Streptococcus agalactiae	98.4718	81.7507
1380	MRI Z1-039	Streptococcus agalactiae	176	1985213	72273	Streptococcus agalactiae	98.3925	82.9181
1381	MRI Z1-048	Streptococcus agalactiae	135	2023933	72273	Streptococcus agalactiae	98.5669	81.1784
1382	MRI Z1-049	Streptococcus agalactiae	200	2036401	72273	Streptococcus agalactiae	98.3961	82.4042
1383	MRI Z1-198	Streptococcus agalactiae	25	2049246	72273	Streptococcus agalactiae	98.558	80.568
1384	MRI Z1-199	Streptococcus agalactiae	25	2024463	72273	Streptococcus agalactiae	98.6277	80.8735
1385	MRI Z1-200	Streptococcus agalactiae	22	2069548	72273	Streptococcus agalactiae	98.5632	80.7069
1386	MRI Z1-201	Streptococcus agalactiae	19	2014816	72273	Streptococcus agalactiae	98.7374	81.7496
1387	MRI Z1-202	Streptococcus agalactiae	18	1968442	72273	Streptococcus agalactiae	98.8079	82.8173
1388	MRI Z1-203	Streptococcus agalactiae	20	2025148	72273	Streptococcus agalactiae	98.6327	81.9277
1389	MRI Z1-204	Streptococcus agalactiae	18	2007539	72273	Streptococcus agalactiae	98.5343	83.3333
1390	MRI Z1-205	Streptococcus agalactiae	24	2128084	72273	Streptococcus agalactiae	98.7161	77.8255
1391	MRI Z1-206	Streptococcus agalactiae	22	2061874	72273	Streptococcus agalactiae	98.6953	79.1111
1392	MRI Z1-209	Streptococcus agalactiae	59	2103940	72273	Streptococcus agalactiae	98.6579	80.1788
1393	MRI Z1-211	Streptococcus agalactiae	21	2120507	72273	Streptococcus agalactiae	98.5843	79.1667
1394	MRI Z1-212	Streptococcus agalactiae	25	2127808	72273	Streptococcus agalactiae	98.6286	78.3046
1395	MRI Z1-214	Streptococcus agalactiae	107	2298800	72273	Streptococcus agalactiae	99.0168	78.0282
1396	MRI Z1-216	Streptococcus agalactiae	86	2389054	72273	Streptococcus agalactiae	98.9739	75.5614
1397	MRI Z1-217	Streptococcus agalactiae	104	2301685	72273	Streptococcus agalactiae	99.0154	77.6848
1418	SS1014	Streptococcus agalactiae	99	1986992	72273	Streptococcus agalactiae	98.7718	82.3817
1420	SS1219	Streptococcus agalactiae	70	1801666	72273	Streptococcus agalactiae	98.653	87.5439
1421	STIR-CD-01	Streptococcus agalactiae	42	2086054	72273	Streptococcus agalactiae	98.6598	79.7337
1423	STIR-CD-09	Streptococcus agalactiae	46	1806634	72273	Streptococcus agalactiae	98.5921	85.9107
1424	STIR-CD-13	Streptococcus agalactiae	77	1880851	72273	Streptococcus agalactiae	98.5746	86.4407
1425	STIR-CD-14	Streptococcus agalactiae	25	2064231	72273	Streptococcus agalactiae	98.6224	80.4154
1426	STIR-CD-17	Streptococcus agalactiae	96	1805303	72273	Streptococcus agalactiae	98.5729	86.7958
1427	STIR-CD-21	Streptococcus agalactiae	53	2145693	72273	Streptococcus agalactiae	98.5172	78.3745
1428	STIR-CD-22	Streptococcus agalactiae	54	2135680	72273	Streptococcus agalactiae	98.4866	78.343
1429	STIR-CD-23	Streptococcus agalactiae	50	2026334	72273	Streptococcus agalactiae	98.7085	81.5385
1430	STIR-CD-24	Streptococcus agalactiae	43	2012832	72273	Streptococcus agalactiae	98.7269	81.5385
1431	STIR-CD-25	Streptococcus agalactiae	35	2054275	72273	Streptococcus agalactiae	98.6694	79.7015
1432	STIR-CD-26	Streptococcus agalactiae	44	2028637	72273	Streptococcus agalactiae	98.7286	79.6325
1433	STIR-CD-27	Streptococcus agalactiae	44	2030786	72273	Streptococcus agalactiae	98.7255	79.7565
1434	STIR-CD-28	Streptococcus agalactiae	41	2034960	72273	Streptococcus agalactiae	98.6479	80.303
1435	STIR-CD-29	Streptococcus agalactiae	19	1828687	72273	Streptococcus agalactiae	98.5995	85.9766
1445	ZQ0910	Streptococcus agalactiae	54	2008809	72273	Streptococcus agalactiae	98.7568	80.4954
1446	FSL S3-105	Streptococcus agalactiae	89	2236748	72273	Streptococcus agalactiae	98.9594	78
1447	FSL S3-277	Streptococcus agalactiae	91	2322187	72273	Streptococcus agalactiae	98.9685	74.3836
1455	MRI Z1-219	Streptococcus agalactiae	26	2087624	72273	Streptococcus agalactiae	98.5642	81.0573
1456	ENC06	Streptococcus agalactiae	70	2097115	72273	Streptococcus agalactiae	98.5336	80.2083
1457	FNA07	Streptococcus agalactiae	66	2105006	72273	Streptococcus agalactiae	98.5257	80.8605
1458	FPrA02	Streptococcus agalactiae	105	2048343	72273	Streptococcus agalactiae	98.7393	82.3349
1474	SG-M1	Streptococcus agalactiae	1	2116811	72273	Streptococcus agalactiae	98.5526	77.1631
1475	NGBS10	Streptococcus agalactiae	36	2110911	72273	Streptococcus agalactiae	98.6571	77.7457
1476	NGBS107	Streptococcus agalactiae	70	2172156	72273	Streptococcus agalactiae	98.8423	76.3948
1477	NGBS110	Streptococcus agalactiae	45	2123871	72273	Streptococcus agalactiae	98.6439	77.2793
1478	NGBS117	Streptococcus agalactiae	51	2063830	72273	Streptococcus agalactiae	98.8604	78.8288
1479	NGBS134	Streptococcus agalactiae	857	2055863	72273	Streptococcus agalactiae	98.5998	85.7923
1480	NGBS164	Streptococcus agalactiae	794	2032964	72273	Streptococcus agalactiae	98.6907	86.5952
1481	NGBS171	Streptococcus agalactiae	1248	2081282	72273	Streptococcus agalactiae	98.0215	86.2595
1482	NGBS172	Streptococcus agalactiae	1005	2091587	72273	Streptococcus agalactiae	98.4117	85.3503
1483	NGBS177	Streptococcus agalactiae	900	2061462	72273	Streptococcus agalactiae	98.5864	86.1765
1484	NGBS180	Streptococcus agalactiae	253	2049511	72273	Streptococcus agalactiae	98.7353	82.3834
1485	NGBS200	Streptococcus agalactiae	395	2116275	72273	Streptococcus agalactiae	98.6265	83.0258
1486	NGBS21	Streptococcus agalactiae	31	2040301	72273	Streptococcus agalactiae	98.7954	80.597
1487	NGBS210	Streptococcus agalactiae	202	2033821	72273	Streptococcus agalactiae	98.7352	84.264
1488	NGBS22	Streptococcus agalactiae	48	2198107	72273	Streptococcus agalactiae	98.7317	76.0168
1489	NGBS229	Streptococcus agalactiae	1825	1936122	72273	Streptococcus agalactiae	98.0024	83.8095
1490	NGBS234	Streptococcus agalactiae	379	2100485	72273	Streptococcus agalactiae	98.8637	82.4723
1491	NGBS241	Streptococcus agalactiae	791	2019233	72273	Streptococcus agalactiae	98.6462	89.5161
1492	NGBS244	Streptococcus agalactiae	440	2023642	72273	Streptococcus agalactiae	98.654	85.4
1493	NGBS246	Streptococcus agalactiae	174	2058819	72273	Streptococcus agalactiae	98.8364	81.5534
1494	NGBS25	Streptococcus agalactiae	40	2093413	72273	Streptococcus agalactiae	98.6578	77.924
1495	NGBS267	Streptococcus agalactiae	84	2054616	72273	Streptococcus agalactiae	98.7871	79.784
1496	NGBS272	Streptococcus agalactiae	153	2128567	72273	Streptococcus agalactiae	98.7708	78.5266
1497	NGBS273	Streptococcus agalactiae	216	2238787	72273	Streptococcus agalactiae	98.5239	77.6758
1498	NGBS275	Streptococcus agalactiae	648	2146297	72273	Streptococcus agalactiae	98.7194	82.636
1499	NGBS279	Streptococcus agalactiae	477	2124959	72273	Streptococcus agalactiae	98.7355	81.5324
1500	NGBS28	Streptococcus agalactiae	38	2062589	72273	Streptococcus agalactiae	98.8608	78.869
1501	NGBS283	Streptococcus agalactiae	71	2054388	72273	Streptococcus agalactiae	98.7514	80.245
1502	NGBS287	Streptococcus agalactiae	155	2063685	72273	Streptococcus agalactiae	98.8288	82.183
1503	NGBS288	Streptococcus agalactiae	90	2047517	72273	Streptococcus agalactiae	98.7765	81.3665
1504	NGBS298	Streptococcus agalactiae	157	2114772	72273	Streptococcus agalactiae	98.8581	79.8122
1505	NGBS30	Streptococcus agalactiae	43	2108048	72273	Streptococcus agalactiae	98.6893	79.6215
1506	NGBS303	Streptococcus agalactiae	173	2036594	72273	Streptococcus agalactiae	98.8144	82.5871
1507	NGBS321	Streptococcus agalactiae	498	2050485	72273	Streptococcus agalactiae	98.8146	84.8861
1508	NGBS323	Streptococcus agalactiae	202	2069437	72273	Streptococcus agalactiae	98.7842	81.6054
1509	NGBS325	Streptococcus agalactiae	327	2086618	72273	Streptococcus agalactiae	98.6347	82.1942
1510	NGBS330	Streptococcus agalactiae	209	2144983	72273	Streptococcus agalactiae	98.6378	82.3718
1511	NGBS331	Streptococcus agalactiae	409	2036734	72273	Streptococcus agalactiae	98.6934	85.9438
1512	NGBS332	Streptococcus agalactiae	689	2076044	72273	Streptococcus agalactiae	98.8454	83.8164
1513	NGBS338	Streptococcus agalactiae	839	2084579	72273	Streptococcus agalactiae	98.5631	81.9121
1514	NGBS348	Streptococcus agalactiae	150	2059674	72273	Streptococcus agalactiae	98.8193	81.4815
1515	NGBS35	Streptococcus agalactiae	41	2062183	72273	Streptococcus agalactiae	98.7831	79.8808
1516	NGBS357	Streptococcus agalactiae	128	2145251	72273	Streptococcus agalactiae	98.6763	78.3537
1517	NGBS359	Streptococcus agalactiae	132	2126703	72273	Streptococcus agalactiae	98.6963	79.1345
1518	NGBS360	Streptococcus agalactiae	189	2145298	72273	Streptococcus agalactiae	98.7269	78.673
1519	NGBS372	Streptococcus agalactiae	162	2131429	72273	Streptococcus agalactiae	98.7229	79.7806
1520	NGBS380	Streptococcus agalactiae	175	2145020	72273	Streptococcus agalactiae	98.6274	79.7806
1521	NGBS381	Streptococcus agalactiae	122	2054802	72273	Streptococcus agalactiae	98.7569	81.141
1522	NGBS411	Streptococcus agalactiae	163	2110971	72273	Streptococcus agalactiae	98.812	79.2126
1523	NGBS418	Streptococcus agalactiae	172	2053731	72273	Streptococcus agalactiae	98.8166	82.4877
1524	NGBS425	Streptococcus agalactiae	114	2054517	72273	Streptococcus agalactiae	98.7663	80.1872
1525	NGBS434	Streptococcus agalactiae	93	2075128	72273	Streptococcus agalactiae	98.5902	80.3077
1526	NGBS444	Streptococcus agalactiae	93	2124805	72273	Streptococcus agalactiae	98.7092	78.7834
1527	NGBS462	Streptococcus agalactiae	92	2149442	72273	Streptococcus agalactiae	98.6833	79.0251
1528	NGBS492	Streptococcus agalactiae	252	2066674	72273	Streptococcus agalactiae	98.8134	83.3049
1529	NGBS494	Streptococcus agalactiae	148	2054119	72273	Streptococcus agalactiae	98.8354	82.183
1530	NGBS497	Streptococcus agalactiae	164	2055415	72273	Streptococcus agalactiae	98.8688	82.4959
1531	NGBS499	Streptococcus agalactiae	83	2038480	72273	Streptococcus agalactiae	98.7626	82.5273
1532	NGBS513	Streptococcus agalactiae	1027	2020210	72273	Streptococcus agalactiae	98.6488	88.8889
1533	NGBS519	Streptococcus agalactiae	89	2089220	72273	Streptococcus agalactiae	98.7791	78.5714
1534	NGBS536	Streptococcus agalactiae	72	2060882	72273	Streptococcus agalactiae	98.8968	79.8165
1535	NGBS54	Streptococcus agalactiae	27	2134766	72273	Streptococcus agalactiae	98.6921	77.1102
1536	NGBS553	Streptococcus agalactiae	200	2091654	72273	Streptococcus agalactiae	98.5471	82.5371
1537	NGBS558	Streptococcus agalactiae	146	2057921	72273	Streptococcus agalactiae	98.8512	81.3205
1538	NGBS561	Streptococcus agalactiae	125	2121918	72273	Streptococcus agalactiae	98.8189	78.1346
1539	NGBS571	Streptococcus agalactiae	267	2053792	72273	Streptococcus agalactiae	98.7197	83.3037
1540	NGBS579	Streptococcus agalactiae	105	2042086	72273	Streptococcus agalactiae	98.7886	81.5457
1541	NGBS580	Streptococcus agalactiae	127	2129095	72273	Streptococcus agalactiae	98.612	79.6043
1542	NGBS586	Streptococcus agalactiae	112	2040037	72273	Streptococcus agalactiae	98.7741	82.0189
1543	NGBS604	Streptococcus agalactiae	90	2065159	72273	Streptococcus agalactiae	98.7889	80.8346
1544	NGBS624	Streptococcus agalactiae	527	2094117	72273	Streptococcus agalactiae	98.7245	84.5041
1545	NGBS63	Streptococcus agalactiae	38	2051193	72273	Streptococcus agalactiae	98.8045	79.2227
1546	NGBS630	Streptococcus agalactiae	221	2052319	72273	Streptococcus agalactiae	98.7636	83.2192
1547	NGBS633	Streptococcus agalactiae	299	2054768	72273	Streptococcus agalactiae	98.8321	84.629
1548	NGBS68	Streptococcus agalactiae	40	2119006	72273	Streptococcus agalactiae	98.8213	77.4892
1549	NGBS8	Streptococcus agalactiae	39	2065105	72273	Streptococcus agalactiae	98.8198	78.9004
1550	NGBS9	Streptococcus agalactiae	33	2133981	72273	Streptococcus agalactiae	98.7219	77.8255
1551	NGBS92	Streptococcus agalactiae	41	2061810	72273	Streptococcus agalactiae	98.7832	80.1187
1552	NGBS93	Streptococcus agalactiae	58	2099407	72273	Streptococcus agalactiae	98.7665	79.3205
1553	NGBS94	Streptococcus agalactiae	44	2077359	72273	Streptococcus agalactiae	98.7784	79.7337
1554	NGBS99	Streptococcus agalactiae	39	2060075	72273	Streptococcus agalactiae	98.7664	79.4643
1555	SS100	Streptococcus agalactiae	38	2197664	72273	Streptococcus agalactiae	98.5802	76.0839
1556	SS102	Streptococcus agalactiae	29	2071703	72273	Streptococcus agalactiae	98.8277	78.2544
1557	SS103	Streptococcus agalactiae	33	2117518	72273	Streptococcus agalactiae	98.7188	78.6127
1558	SS104	Streptococcus agalactiae	36	2072299	72273	Streptococcus agalactiae	98.8261	79.3769
1559	SS105	Streptococcus agalactiae	30	2065621	72273	Streptococcus agalactiae	98.7623	79.4074
1560	SS106	Streptococcus agalactiae	35	2050999	72273	Streptococcus agalactiae	98.7255	80.0898
1561	SS107	Streptococcus agalactiae	26	2051401	72273	Streptococcus agalactiae	98.7387	79.0179
1562	SS108	Streptococcus agalactiae	26	2104411	72273	Streptococcus agalactiae	98.7481	77.6812
1563	SS109	Streptococcus agalactiae	29	2071834	72273	Streptococcus agalactiae	98.8468	79.0251
1564	SS110	Streptococcus agalactiae	27	2072052	72273	Streptococcus agalactiae	98.7157	80.0591
1565	SS111	Streptococcus agalactiae	28	2108842	72273	Streptococcus agalactiae	98.6338	79.3904
1566	SS114	Streptococcus agalactiae	38	2108982	72273	Streptococcus agalactiae	98.6764	78.863
1567	SS115	Streptococcus agalactiae	27	2107064	72273	Streptococcus agalactiae	98.6149	79.1001
1568	SS116	Streptococcus agalactiae	36	2110164	72273	Streptococcus agalactiae	98.7204	78.7482
1569	SS118	Streptococcus agalactiae	28	2067035	72273	Streptococcus agalactiae	98.6502	80.0296
1570	SS119	Streptococcus agalactiae	33	2119772	72273	Streptococcus agalactiae	98.6026	78.7879
1571	SS120	Streptococcus agalactiae	31	2066494	72273	Streptococcus agalactiae	98.8055	78.635
1572	SS122	Streptococcus agalactiae	33	2077753	72273	Streptococcus agalactiae	98.7385	78.7297
1573	SS125	Streptococcus agalactiae	27	2122384	72273	Streptococcus agalactiae	98.7579	77.8417
1574	SS126	Streptococcus agalactiae	37	2048769	72273	Streptococcus agalactiae	98.7979	80.6597
1575	SS127	Streptococcus agalactiae	31	2110293	72273	Streptococcus agalactiae	98.739	77.7939
1576	SS129	Streptococcus agalactiae	28	2075167	72273	Streptococcus agalactiae	98.8111	79.646
1577	SS132	Streptococcus agalactiae	28	2072100	72273	Streptococcus agalactiae	98.7327	79.4682
1578	SS133	Streptococcus agalactiae	35	2070502	72273	Streptococcus agalactiae	98.812	80.0885
1579	SS135	Streptococcus agalactiae	36	2074050	72273	Streptococcus agalactiae	98.7793	79.4985
1580	SS136	Streptococcus agalactiae	570	2294487	72273	Streptococcus agalactiae	98.6485	83.5227
1581	SS138	Streptococcus agalactiae	71	2084239	72273	Streptococcus agalactiae	98.7535	79.4872
1582	SS140	Streptococcus agalactiae	31	2114682	72273	Streptococcus agalactiae	98.6534	78.5818
1583	SS141	Streptococcus agalactiae	37	2156917	72273	Streptococcus agalactiae	98.6036	77.2727
1584	SS143	Streptococcus agalactiae	38	2148898	72273	Streptococcus agalactiae	98.6817	77.2857
1585	SS144	Streptococcus agalactiae	44	2137631	72273	Streptococcus agalactiae	98.6763	79.7122
1586	SS145	Streptococcus agalactiae	29	2071001	72273	Streptococcus agalactiae	98.7738	79.2899
1587	SS146	Streptococcus agalactiae	49	2167895	72273	Streptococcus agalactiae	98.7437	76.8902
1588	SS147	Streptococcus agalactiae	31	2072292	72273	Streptococcus agalactiae	98.7931	78.8462
1589	SS148	Streptococcus agalactiae	30	2071817	72273	Streptococcus agalactiae	98.7707	79.1728
1590	SS150	Streptococcus agalactiae	35	2132135	72273	Streptococcus agalactiae	98.6533	78.0172
1591	SS151	Streptococcus agalactiae	24	2070763	72273	Streptococcus agalactiae	98.7125	79.646
1592	SS152	Streptococcus agalactiae	29	2109791	72273	Streptococcus agalactiae	98.6275	78.5196
1593	SS31	Streptococcus agalactiae	28	2067137	72273	Streptococcus agalactiae	98.8012	79.2899
1594	SS32	Streptococcus agalactiae	32	2068313	72273	Streptococcus agalactiae	98.8661	78.963
1595	SS33	Streptococcus agalactiae	28	2066824	72273	Streptococcus agalactiae	98.797	79.6434
1596	SS34	Streptococcus agalactiae	34	2130316	72273	Streptococcus agalactiae	98.6492	78.5612
1597	SS35	Streptococcus agalactiae	32	2080314	72273	Streptococcus agalactiae	98.8222	78.9706
1598	SS36	Streptococcus agalactiae	32	2068387	72273	Streptococcus agalactiae	98.7985	78.9318
1599	SS37	Streptococcus agalactiae	29	2114280	72273	Streptococcus agalactiae	98.6723	78.8184
1600	SS38	Streptococcus agalactiae	27	2076643	72273	Streptococcus agalactiae	98.817	79.1728
1601	SS39	Streptococcus agalactiae	30	2066437	72273	Streptococcus agalactiae	98.8317	79.9406
1602	SS40	Streptococcus agalactiae	39	2091383	72273	Streptococcus agalactiae	98.705	80.531
1603	SS41	Streptococcus agalactiae	34	2039840	72273	Streptococcus agalactiae	98.8406	80.7519
1604	SS42	Streptococcus agalactiae	30	2064701	72273	Streptococcus agalactiae	98.7484	80.2671
1605	SS43	Streptococcus agalactiae	31	2072906	72273	Streptococcus agalactiae	98.8079	79.0251
1606	SS44	Streptococcus agalactiae	26	2087644	72273	Streptococcus agalactiae	98.8515	79.3255
1607	SS45	Streptococcus agalactiae	29	2144055	72273	Streptococcus agalactiae	98.7828	76.8902
1608	SS46	Streptococcus agalactiae	26	2135813	72273	Streptococcus agalactiae	98.6679	77.6504
1609	SS47	Streptococcus agalactiae	30	2072556	72273	Streptococcus agalactiae	98.7101	79.9114
1610	SS48	Streptococcus agalactiae	38	2107854	72273	Streptococcus agalactiae	98.8209	77.8102
1611	SS49	Streptococcus agalactiae	32	2069374	72273	Streptococcus agalactiae	98.7898	79.2593
1612	SS50	Streptococcus agalactiae	39	2111182	72273	Streptococcus agalactiae	98.7243	78.0523
1613	SS51	Streptococcus agalactiae	30	2072535	72273	Streptococcus agalactiae	98.8829	79.0251
1614	SS52	Streptococcus agalactiae	29	2052587	72273	Streptococcus agalactiae	98.732	80.6259
1615	SS53	Streptococcus agalactiae	30	2108723	72273	Streptococcus agalactiae	98.7296	78.5196
1616	SS54	Streptococcus agalactiae	28	2069946	72273	Streptococcus agalactiae	98.7819	78.635
1617	SS56	Streptococcus agalactiae	30	2191057	72273	Streptococcus agalactiae	98.7237	74.7546
1618	SS57	Streptococcus agalactiae	23	2076595	72273	Streptococcus agalactiae	98.7618	79.1483
1619	SS58	Streptococcus agalactiae	30	2082208	72273	Streptococcus agalactiae	98.7059	78.8235
1620	SS59	Streptococcus agalactiae	30	2068757	72273	Streptococcus agalactiae	98.7586	80.0296
1621	SS60	Streptococcus agalactiae	31	2110741	72273	Streptococcus agalactiae	98.7695	77.5362
1622	SS61	Streptococcus agalactiae	28	2070424	72273	Streptococcus agalactiae	98.8611	79.5556
1623	SS62	Streptococcus agalactiae	32	2072317	72273	Streptococcus agalactiae	98.7952	78.8462
1624	SS63	Streptococcus agalactiae	27	2071003	72273	Streptococcus agalactiae	98.8309	79.616
1625	SS64	Streptococcus agalactiae	24	2105102	72273	Streptococcus agalactiae	98.7509	78.2293
1626	SS65	Streptococcus agalactiae	31	2077767	72273	Streptococcus agalactiae	98.8459	78.1388
1627	SS66	Streptococcus agalactiae	41	2143940	72273	Streptococcus agalactiae	98.7542	77.1552
1628	SS67	Streptococcus agalactiae	36	2069896	72273	Streptococcus agalactiae	98.833	78.9004
1629	SS68	Streptococcus agalactiae	27	2073907	72273	Streptococcus agalactiae	98.6926	79.7935
1630	SS69	Streptococcus agalactiae	33	2121069	72273	Streptococcus agalactiae	98.6609	78.098
1631	SS70	Streptococcus agalactiae	37	2050682	72273	Streptococcus agalactiae	98.7741	80.9023
1632	SS71	Streptococcus agalactiae	81	2238779	72273	Streptococcus agalactiae	98.7177	75.9831
1633	SS72	Streptococcus agalactiae	32	2117131	72273	Streptococcus agalactiae	98.7939	77.424
1634	SS74	Streptococcus agalactiae	37	2073863	72273	Streptococcus agalactiae	98.7621	79.2285
1635	SS75	Streptococcus agalactiae	32	2073562	72273	Streptococcus agalactiae	98.8086	79.3205
1636	SS76	Streptococcus agalactiae	30	2123176	72273	Streptococcus agalactiae	98.6869	77.6335
1637	SS77	Streptococcus agalactiae	31	2081086	72273	Streptococcus agalactiae	98.7251	79.4721
1638	SS78	Streptococcus agalactiae	31	2080759	72273	Streptococcus agalactiae	98.7314	79.2342
1639	SS79	Streptococcus agalactiae	31	2072587	72273	Streptococcus agalactiae	98.7913	78.7923
1640	SS80	Streptococcus agalactiae	26	2148785	72273	Streptococcus agalactiae	98.6855	76.4957
1641	SS81	Streptococcus agalactiae	33	2069127	72273	Streptococcus agalactiae	98.796	78.963
1642	SS82	Streptococcus agalactiae	31	2075882	72273	Streptococcus agalactiae	98.7784	78.6136
1643	SS83	Streptococcus agalactiae	28	2071536	72273	Streptococcus agalactiae	98.7901	78.7297
1644	SS84	Streptococcus agalactiae	29	2070409	72273	Streptococcus agalactiae	98.8351	79.142
1645	SS85	Streptococcus agalactiae	36	2073406	72273	Streptococcus agalactiae	98.7857	79.1111
1646	SS86	Streptococcus agalactiae	32	2072335	72273	Streptococcus agalactiae	98.7441	79.5556
1647	SS87	Streptococcus agalactiae	30	2073868	72273	Streptococcus agalactiae	98.7686	79.4985
1648	SS88	Streptococcus agalactiae	27	2115639	72273	Streptococcus agalactiae	98.6275	80.2309
1649	SS89	Streptococcus agalactiae	27	2086304	72273	Streptococcus agalactiae	98.6844	78.8856
1650	SS92	Streptococcus agalactiae	32	2146452	72273	Streptococcus agalactiae	98.8115	75.9657
1651	SS93	Streptococcus agalactiae	34	2072873	72273	Streptococcus agalactiae	98.7758	79.3769
1652	SS94	Streptococcus agalactiae	39	2080633	72273	Streptococcus agalactiae	98.8091	79.142
1653	SS95	Streptococcus agalactiae	47	2075079	72273	Streptococcus agalactiae	98.7669	79.5252
1654	SS96	Streptococcus agalactiae	36	2072498	72273	Streptococcus agalactiae	98.7955	79.4074
1655	SS97	Streptococcus agalactiae	29	2122659	72273	Streptococcus agalactiae	98.6739	78.7879
1656	SS98	Streptococcus agalactiae	37	2120344	72273	Streptococcus agalactiae	98.6479	78.0029
1657	NGBS003	Streptococcus agalactiae	27	2015989	72273	Streptococcus agalactiae	98.8611	80.7576
1658	NGBS050	Streptococcus agalactiae	225	1991555	72273	Streptococcus agalactiae	98.8564	82.7402
1659	NGBS069	Streptococcus agalactiae	88	2115420	72273	Streptococcus agalactiae	98.6117	79.4603
1660	NGBS077	Streptococcus agalactiae	846	2004003	72273	Streptococcus agalactiae	98.7714	85.5828
1661	NGBS079	Streptococcus agalactiae	290	2008235	72273	Streptococcus agalactiae	98.6946	85.6354
1662	NGBS082	Streptococcus agalactiae	303	2079087	72273	Streptococcus agalactiae	98.6271	83.8768
1663	NGBS106	Streptococcus agalactiae	448	2096047	72273	Streptococcus agalactiae	98.338	84.2
1664	NGBS126	Streptococcus agalactiae	749	1961967	72273	Streptococcus agalactiae	98.6441	88.8312
1665	NGBS128	Streptococcus agalactiae	248	1995887	72273	Streptococcus agalactiae	98.6368	85.1449
1666	NGBS169	Streptococcus agalactiae	59	2216353	72273	Streptococcus agalactiae	98.6487	76.4624
1667	NGBS186	Streptococcus agalactiae	476	1973764	72273	Streptococcus agalactiae	98.6825	88.1857
1668	NGBS205	Streptococcus agalactiae	57	2124690	72273	Streptococcus agalactiae	98.5903	79.6215
1669	NGBS220	Streptococcus agalactiae	434	2087419	72273	Streptococcus agalactiae	98.6992	84.0385
1670	NGBS222	Streptococcus agalactiae	55	2022047	72273	Streptococcus agalactiae	98.6345	80.7988
1671	NGBS238	Streptococcus agalactiae	54	1993926	72273	Streptococcus agalactiae	98.9096	80.2181
1672	NGBS239	Streptococcus agalactiae	177	2002996	72273	Streptococcus agalactiae	98.6883	83.9798
1673	NGBS250	Streptococcus agalactiae	88	2096081	72273	Streptococcus agalactiae	98.6494	80.8801
1674	NGBS271	Streptococcus agalactiae	490	2140803	72273	Streptococcus agalactiae	98.3353	83.9286
1675	NGBS277	Streptococcus agalactiae	54	2094328	72273	Streptococcus agalactiae	98.6968	79.9114
1676	NGBS282	Streptococcus agalactiae	57	1984486	72273	Streptococcus agalactiae	98.7604	81.9749
1677	NGBS291	Streptococcus agalactiae	80	2092310	72273	Streptococcus agalactiae	98.7121	79.0105
1678	NGBS296	Streptococcus agalactiae	59	1991783	72273	Streptococcus agalactiae	98.7906	80.9672
1679	NGBS297	Streptococcus agalactiae	138	1988082	72273	Streptococcus agalactiae	98.8019	84.0198
1680	NGBS299	Streptococcus agalactiae	49	2008578	72273	Streptococcus agalactiae	98.7569	80.7692
1681	NGBS306	Streptococcus agalactiae	57	2053354	72273	Streptococcus agalactiae	98.6178	79.879
1682	NGBS312	Streptococcus agalactiae	48	2017518	72273	Streptococcus agalactiae	98.7091	80.9524
1683	NGBS318	Streptococcus agalactiae	52	2052523	72273	Streptococcus agalactiae	98.6788	80.6061
1684	NGBS327	Streptococcus agalactiae	75	2191478	72273	Streptococcus agalactiae	98.5182	77
1685	NGBS343	Streptococcus agalactiae	510	2039359	72273	Streptococcus agalactiae	98.5459	85.8427
1686	NGBS345	Streptococcus agalactiae	72	2046428	72273	Streptococcus agalactiae	98.6187	80.8869
1687	NGBS356	Streptococcus agalactiae	54	2012882	72273	Streptococcus agalactiae	98.8116	80.9892
1688	NGBS361	Streptococcus agalactiae	57	2020838	72273	Streptococcus agalactiae	98.8098	80.2773
1689	NGBS362	Streptococcus agalactiae	53	2058702	72273	Streptococcus agalactiae	98.6331	80.03
1690	NGBS368	Streptococcus agalactiae	49	2020044	72273	Streptococcus agalactiae	98.8009	81.106
1691	NGBS370	Streptococcus agalactiae	546	2053603	72273	Streptococcus agalactiae	98.661	85.3547
1692	NGBS374	Streptococcus agalactiae	71	2103132	72273	Streptococcus agalactiae	98.7268	80.0298
1693	NGBS377	Streptococcus agalactiae	254	2119866	72273	Streptococcus agalactiae	98.8389	82.363
1694	NGBS386	Streptococcus agalactiae	519	2013513	72273	Streptococcus agalactiae	98.6038	87.3563
1695	NGBS398	Streptococcus agalactiae	50	2017716	72273	Streptococcus agalactiae	98.7238	81.106
1696	NGBS403	Streptococcus agalactiae	49	2012130	72273	Streptococcus agalactiae	98.7929	80.7396
1697	NGBS417	Streptococcus agalactiae	561	2176308	72273	Streptococcus agalactiae	98.4364	83.1915
1698	NGBS421	Streptococcus agalactiae	47	2051740	72273	Streptococcus agalactiae	98.7629	79.1291
1699	NGBS422	Streptococcus agalactiae	52	2012641	72273	Streptococcus agalactiae	98.7808	81.1437
1700	NGBS431	Streptococcus agalactiae	235	2133503	72273	Streptococcus agalactiae	98.7008	80.2269
1701	NGBS440	Streptococcus agalactiae	526	2019274	72273	Streptococcus agalactiae	98.4993	87.471
1702	NGBS456	Streptococcus agalactiae	67	2010463	72273	Streptococcus agalactiae	98.7801	82.2606
1703	NGBS464	Streptococcus agalactiae	51	2010404	72273	Streptococcus agalactiae	98.7207	80.7099
1704	NGBS469	Streptococcus agalactiae	64	2013413	72273	Streptococcus agalactiae	98.6988	80.6552
1705	NGBS470	Streptococcus agalactiae	57	2013176	72273	Streptococcus agalactiae	98.7067	81.5789
1706	NGBS483	Streptococcus agalactiae	72	2116156	72273	Streptococcus agalactiae	98.6401	79.0179
1707	NGBS485	Streptococcus agalactiae	50	2013527	72273	Streptococcus agalactiae	98.7715	81.2693
1708	NGBS486	Streptococcus agalactiae	79	2094976	72273	Streptococcus agalactiae	98.5888	79.6407
1709	NGBS500	Streptococcus agalactiae	52	2055257	72273	Streptococcus agalactiae	98.5982	80.4217
1710	NGBS501	Streptococcus agalactiae	61	2089466	72273	Streptococcus agalactiae	98.5852	78.7834
1711	NGBS502	Streptococcus agalactiae	59	2088871	72273	Streptococcus agalactiae	98.6762	79.0179
1712	NGBS515	Streptococcus agalactiae	74	2053558	72273	Streptococcus agalactiae	98.7635	79.542
1713	NGBS516	Streptococcus agalactiae	502	1998053	72273	Streptococcus agalactiae	98.5376	86.9266
1714	NGBS531	Streptococcus agalactiae	70	2155868	72273	Streptococcus agalactiae	98.6287	78.0347
1715	NGBS534	Streptococcus agalactiae	51	2007194	72273	Streptococcus agalactiae	98.687	81.7054
1716	NGBS551	Streptococcus agalactiae	75	2095485	72273	Streptococcus agalactiae	98.7722	79.5489
1717	NGBS583	Streptococcus agalactiae	59	2039302	72273	Streptococcus agalactiae	98.5583	80.3053
1718	NGBS593	Streptococcus agalactiae	62	1954140	72273	Streptococcus agalactiae	98.7406	82.88
1719	NGBS594	Streptococcus agalactiae	48	2012468	72273	Streptococcus agalactiae	98.7489	80.3982
1720	NGBS596	Streptococcus agalactiae	51	2049644	72273	Streptococcus agalactiae	98.6836	80.7229
1721	NGBS607	Streptococcus agalactiae	47	2010759	72273	Streptococcus agalactiae	98.7951	80.5215
1722	NGBS608	Streptococcus agalactiae	47	2011611	72273	Streptococcus agalactiae	98.6998	81.6923
1723	NGBS609	Streptococcus agalactiae	58	2006059	72273	Streptococcus agalactiae	98.724	81.5504
1724	NGBS613	Streptococcus agalactiae	96	2096444	72273	Streptococcus agalactiae	98.65	80.7576
1725	NGBS614	Streptococcus agalactiae	467	2012852	72273	Streptococcus agalactiae	98.5767	87.8525
1726	NGBS618	Streptococcus agalactiae	54	1999886	72273	Streptococcus agalactiae	98.7366	81.5504
1727	NGBS622	Streptococcus agalactiae	51	2106539	72273	Streptococcus agalactiae	98.5951	79.0323
1728	NGBS625	Streptococcus agalactiae	497	1996427	72273	Streptococcus agalactiae	98.6254	86.27
1729	NGBS627	Streptococcus agalactiae	442	2012428	72273	Streptococcus agalactiae	98.5561	87.5527
1730	NGBS632	Streptococcus agalactiae	52	1986479	72273	Streptococcus agalactiae	98.7962	81.875
1731	NGBS636	Streptococcus agalactiae	78	2090687	72273	Streptococcus agalactiae	98.5661	80.2691
1732	NGBS641	Streptococcus agalactiae	55	2000220	72273	Streptococcus agalactiae	98.6868	82.2981
1733	NGBS644	Streptococcus agalactiae	61	2035828	72273	Streptococcus agalactiae	98.754	80.0919
1734	NGBS650	Streptococcus agalactiae	54	2010747	72273	Streptococcus agalactiae	98.739	80.9302
1735	NGBS44	Streptococcus agalactiae	60	2172781	72273	Streptococcus agalactiae	98.6083	78.156
1897	K59213	Streptococcus agalactiae	25	2057589	72273	Streptococcus agalactiae	98.7411	79.3205
1898	K58722	Streptococcus agalactiae	49	2093980	72273	Streptococcus agalactiae	98.6107	80.8542
1899	K56677	Streptococcus agalactiae	32	2071118	72273	Streptococcus agalactiae	98.5327	80.0885
1900	K62205	Streptococcus agalactiae	21	2016151	72273	Streptococcus agalactiae	98.5817	82.406
1901	K61856	Streptococcus agalactiae	24	1974356	72273	Streptococcus agalactiae	98.7287	82.9231
1902	K61593	Streptococcus agalactiae	23	2055460	72273	Streptococcus agalactiae	98.7243	80.0296
1903	K61569	Streptococcus agalactiae	38	2059762	72273	Streptococcus agalactiae	98.4462	80.5638
1904	K61520	Streptococcus agalactiae	42	1994833	72273	Streptococcus agalactiae	98.7614	81.2693
1905	K61337	Streptococcus agalactiae	31	2024809	72273	Streptococcus agalactiae	98.7022	80.0905
1906	K61281	Streptococcus agalactiae	31	2057442	72273	Streptococcus agalactiae	98.7045	80.3254
1907	K61004	Streptococcus agalactiae	43	1994621	72273	Streptococcus agalactiae	98.7912	81.1146
1908	K60927	Streptococcus agalactiae	22	2018826	72273	Streptococcus agalactiae	98.4978	81.9549
1909	K60926	Streptococcus agalactiae	23	2018958	72273	Streptococcus agalactiae	98.5068	81.9549
1910	K60802	Streptococcus agalactiae	37	2035827	72273	Streptococcus agalactiae	98.664	81.6817
1911	K60691	Streptococcus agalactiae	41	1987042	72273	Streptococcus agalactiae	98.7525	81.677
1912	K59750	Streptococcus agalactiae	43	1995875	72273	Streptococcus agalactiae	98.7519	81.2983
1913	K59732	Streptococcus agalactiae	43	1948674	72273	Streptococcus agalactiae	98.78	83.2013
1914	K59579	Streptococcus agalactiae	30	2073300	72273	Streptococcus agalactiae	98.6961	78.2673
1915	K59519	Streptococcus agalactiae	25	2058365	72273	Streptococcus agalactiae	98.727	79.616
1916	K59497	Streptococcus agalactiae	41	2019375	72273	Streptococcus agalactiae	98.7647	80.3053
1917	K59496	Streptococcus agalactiae	34	2016841	72273	Streptococcus agalactiae	98.6094	81.0893
1918	K59380	Streptococcus agalactiae	52	2133071	72273	Streptococcus agalactiae	98.5778	79.1606
1919	K59319	Streptococcus agalactiae	24	2057415	72273	Streptococcus agalactiae	98.7211	79.7637
1920	K59216	Streptococcus agalactiae	43	2013593	72273	Streptococcus agalactiae	98.5744	82.5688
1921	K59112	Streptococcus agalactiae	55	2113392	72273	Streptococcus agalactiae	98.7391	78.9781
1922	K58953	Streptococcus agalactiae	32	2060144	72273	Streptococcus agalactiae	98.7949	78.963
1923	K58904	Streptococcus agalactiae	26	2058119	72273	Streptococcus agalactiae	98.6792	80.0591
1924	K58847	Streptococcus agalactiae	33	2071693	72273	Streptococcus agalactiae	98.7824	78.2032
1925	K58834	Streptococcus agalactiae	20	1976501	72273	Streptococcus agalactiae	98.5801	83.1029
1926	K58784	Streptococcus agalactiae	40	2102662	72273	Streptococcus agalactiae	98.5625	78.0381
1927	K58759	Streptococcus agalactiae	40	1985573	72273	Streptococcus agalactiae	98.7541	81.677
1928	K58245	Streptococcus agalactiae	41	1996120	72273	Streptococcus agalactiae	98.7556	81.1437
1929	K58244	Streptococcus agalactiae	34	2008557	72273	Streptococcus agalactiae	98.6686	81.307
1930	K57971	Streptococcus agalactiae	44	2025227	72273	Streptococcus agalactiae	98.6961	80.0305
1931	K57970	Streptococcus agalactiae	24	2015874	72273	Streptococcus agalactiae	98.7532	80.5136
1932	K57879	Streptococcus agalactiae	30	2082553	72273	Streptococcus agalactiae	98.5742	79.4721
1933	K57791	Streptococcus agalactiae	46	2032111	72273	Streptococcus agalactiae	98.6295	80
1934	K57354	Streptococcus agalactiae	43	1995138	72273	Streptococcus agalactiae	98.7738	80.9892
1935	K57353	Streptococcus agalactiae	43	2020171	72273	Streptococcus agalactiae	98.5489	82.3171
1936	K57172	Streptococcus agalactiae	27	2052992	72273	Streptococcus agalactiae	98.692	80.8321
1937	K57063	Streptococcus agalactiae	41	2039874	72273	Streptococcus agalactiae	98.7027	79.7888
1938	K56978	Streptococcus agalactiae	54	2096654	72273	Streptococcus agalactiae	98.6047	80.8542
1939	K56941	Streptococcus agalactiae	55	2085795	72273	Streptococcus agalactiae	98.5675	79.7317
1940	K56795	Streptococcus agalactiae	20	1980975	72273	Streptococcus agalactiae	98.7008	81.6233
1941	K56485	Streptococcus agalactiae	43	2067763	72273	Streptococcus agalactiae	98.5439	79.8808
1942	K56441	Streptococcus agalactiae	19	2012553	72273	Streptococcus agalactiae	98.5226	83.0816
1943	K56376	Streptococcus agalactiae	21	1977815	72273	Streptococcus agalactiae	98.6583	82.6687
1944	K62060	Streptococcus agalactiae	19	1988186	72273	Streptococcus agalactiae	98.6195	83.0534
1945	K61534	Streptococcus agalactiae	31	2027866	72273	Streptococcus agalactiae	98.7228	80.3008
1946	K60936	Streptococcus agalactiae	25	2126861	72273	Streptococcus agalactiae	98.3685	78.8571
1947	K59565	Streptococcus agalactiae	45	1949528	72273	Streptococcus agalactiae	98.7773	83.2013
1948	K59185	Streptococcus agalactiae	42	2019165	72273	Streptococcus agalactiae	98.7666	80.3053
1949	K59069	Streptococcus agalactiae	44	1996110	72273	Streptococcus agalactiae	98.7534	81.2983
1950	K58241	Streptococcus agalactiae	35	2071745	72273	Streptococcus agalactiae	98.385	81.5362
1951	K57911	Streptococcus agalactiae	54	2117668	72273	Streptococcus agalactiae	98.6224	78.1845
1952	K57091	Streptococcus agalactiae	53	2114920	72273	Streptococcus agalactiae	98.4155	80.1749
1953	K56940	Streptococcus agalactiae	49	2142911	72273	Streptococcus agalactiae	98.5895	76.8678
1954	K56631	Streptococcus agalactiae	29	2057550	72273	Streptococcus agalactiae	98.7218	79.8817
1955	K56368	Streptococcus agalactiae	30	2122552	72273	Streptococcus agalactiae	98.6547	76.7241
1956	K56068	Streptococcus agalactiae	51	2093860	72273	Streptococcus agalactiae	98.6001	80.8542
1957	K52047	Streptococcus agalactiae	22	2018437	72273	Streptococcus agalactiae	98.5684	81.7771
1958	K51025	Streptococcus agalactiae	37	2088948	72273	Streptococcus agalactiae	98.7	79.3003
1959	K49737	Streptococcus agalactiae	21	2027198	72273	Streptococcus agalactiae	98.4727	81.4371
1960	K31131	Streptococcus agalactiae	45	2006157	72273	Streptococcus agalactiae	98.5797	82.3349
1961	K62585	Streptococcus agalactiae	23	2018695	72273	Streptococcus agalactiae	98.5647	81.6541
1962	K62584	Streptococcus agalactiae	44	2101712	72273	Streptococcus agalactiae	98.6597	78.4773
1963	K62583	Streptococcus agalactiae	53	2075883	72273	Streptococcus agalactiae	98.6436	79.2227
1964	K62582	Streptococcus agalactiae	51	2052172	72273	Streptococcus agalactiae	98.5879	80.4841
1965	K62581	Streptococcus agalactiae	41	2052746	72273	Streptococcus agalactiae	98.5354	81.1012
1966	K62580	Streptococcus agalactiae	22	2026767	72273	Streptococcus agalactiae	98.5342	81.1377
1967	K62570	Streptococcus agalactiae	25	2018885	72273	Streptococcus agalactiae	98.4755	81.6265
1968	K62569	Streptococcus agalactiae	40	1989507	72273	Streptococcus agalactiae	98.7386	81.5789
1969	K62567	Streptococcus agalactiae	21	2010705	72273	Streptococcus agalactiae	98.5545	82.1752
1970	K62558	Streptococcus agalactiae	44	2087716	72273	Streptococcus agalactiae	98.5282	79.0869
1971	K62557	Streptococcus agalactiae	48	2129911	72273	Streptococcus agalactiae	98.6698	78.2293
1972	K62556	Streptococcus agalactiae	21	2018950	72273	Streptococcus agalactiae	98.5709	81.9549
1973	K62554	Streptococcus agalactiae	44	2029951	72273	Streptococcus agalactiae	98.6821	80.6697
1974	K62534	Streptococcus agalactiae	22	2019307	72273	Streptococcus agalactiae	98.4718	82.1053
1975	K62476	Streptococcus agalactiae	41	1995618	72273	Streptococcus agalactiae	98.7669	81.2693
1976	K62475	Streptococcus agalactiae	41	2008613	72273	Streptococcus agalactiae	98.6978	81.4132
1977	K62474	Streptococcus agalactiae	44	1969782	72273	Streptococcus agalactiae	98.7037	83.0721
1978	K62464	Streptococcus agalactiae	44	1994982	72273	Streptococcus agalactiae	98.7896	81.2403
1979	K62463	Streptococcus agalactiae	36	2020257	72273	Streptococcus agalactiae	98.6355	81.2405
1980	K62462	Streptococcus agalactiae	32	2048670	72273	Streptococcus agalactiae	98.6276	80.0298
1981	K62461	Streptococcus agalactiae	21	2009622	72273	Streptococcus agalactiae	98.5256	82.0242
1982	K62460	Streptococcus agalactiae	34	2095232	72273	Streptococcus agalactiae	98.7787	77.5837
1983	K62459	Streptococcus agalactiae	41	1994907	72273	Streptococcus agalactiae	98.7554	81.2983
1984	K62446	Streptococcus agalactiae	20	2026838	72273	Streptococcus agalactiae	98.4777	81.6143
1985	K62445	Streptococcus agalactiae	21	2018430	72273	Streptococcus agalactiae	98.5507	81.3534
1986	K62444	Streptococcus agalactiae	17	1973115	72273	Streptococcus agalactiae	98.7093	83.7672
1987	K62419	Streptococcus agalactiae	20	2018586	72273	Streptococcus agalactiae	98.537	81.8045
1988	K62418	Streptococcus agalactiae	45	1968411	72273	Streptococcus agalactiae	98.6778	83.6735
1989	K62393	Streptococcus agalactiae	45	1968197	72273	Streptococcus agalactiae	98.6696	83.6991
1990	K62392	Streptococcus agalactiae	58	2096147	72273	Streptococcus agalactiae	98.4208	80.4734
1991	K62350	Streptococcus agalactiae	29	2072564	72273	Streptococcus agalactiae	98.5587	78.9706
1992	K62349	Streptococcus agalactiae	43	2038814	72273	Streptococcus agalactiae	98.6506	80.0905
1993	K62348	Streptococcus agalactiae	45	2070201	72273	Streptococcus agalactiae	98.5884	79.7015
1994	K62347	Streptococcus agalactiae	55	2078244	72273	Streptococcus agalactiae	98.508	80.6886
1995	K62313	Streptococcus agalactiae	42	2083682	72273	Streptococcus agalactiae	98.5556	79.2899
1996	K62312	Streptococcus agalactiae	23	2018993	72273	Streptococcus agalactiae	98.5205	81.8045
1997	K62311	Streptococcus agalactiae	28	2143957	72273	Streptococcus agalactiae	98.6432	77.1955
1998	K62252	Streptococcus agalactiae	51	2135601	72273	Streptococcus agalactiae	98.5574	77.7457
1999	K62251	Streptococcus agalactiae	52	2127527	72273	Streptococcus agalactiae	98.5617	79.971
2000	K62250	Streptococcus agalactiae	41	1995818	72273	Streptococcus agalactiae	98.7505	81.2983
2001	K62249	Streptococcus agalactiae	55	2115375	72273	Streptococcus agalactiae	98.4388	79.562
2002	K62210	Streptococcus agalactiae	35	2120124	72273	Streptococcus agalactiae	98.5138	80.0287
2003	K62209	Streptococcus agalactiae	54	2157626	72273	Streptococcus agalactiae	98.5712	78.6227
2004	K62208	Streptococcus agalactiae	28	2059733	72273	Streptococcus agalactiae	98.7246	79.3205
2005	K62207	Streptococcus agalactiae	56	2143374	72273	Streptococcus agalactiae	98.5829	77.4892
2006	K62204	Streptococcus agalactiae	22	1963495	72273	Streptococcus agalactiae	98.7143	83.5913
2007	K62170	Streptococcus agalactiae	31	2048611	72273	Streptococcus agalactiae	98.7342	79.1045
2008	K62168	Streptococcus agalactiae	45	2081144	72273	Streptococcus agalactiae	98.6046	79.3769
2009	K62167	Streptococcus agalactiae	28	2072266	72273	Streptococcus agalactiae	98.7197	79.0869
2010	K62165	Streptococcus agalactiae	27	2126210	72273	Streptococcus agalactiae	98.3964	78.6838
2011	K62164	Streptococcus agalactiae	59	2079181	72273	Streptococcus agalactiae	98.5327	81.4093
2012	K62157	Streptococcus agalactiae	27	2087623	72273	Streptococcus agalactiae	98.6751	79.2701
2013	K62156	Streptococcus agalactiae	51	2071844	72273	Streptococcus agalactiae	98.572	79.4337
2014	K62155	Streptococcus agalactiae	33	2089488	72273	Streptococcus agalactiae	98.6936	79.8834
2015	K62154	Streptococcus agalactiae	44	1987612	72273	Streptococcus agalactiae	98.7868	81.5217
2016	K62153	Streptococcus agalactiae	43	1997194	72273	Streptococcus agalactiae	98.7634	80.6801
2017	K62152	Streptococcus agalactiae	21	2026948	72273	Streptococcus agalactiae	98.4932	81.4649
2018	K62151	Streptococcus agalactiae	31	2065087	72273	Streptococcus agalactiae	98.7067	78.1711
2019	K62145	Streptococcus agalactiae	45	1998205	72273	Streptococcus agalactiae	98.7618	81.1437
2020	K62144	Streptococcus agalactiae	28	2060232	72273	Streptococcus agalactiae	98.7286	79.4682
2021	K62143	Streptococcus agalactiae	48	2040626	72273	Streptococcus agalactiae	98.6496	80.7867
2022	K62142	Streptococcus agalactiae	42	1996070	72273	Streptococcus agalactiae	98.796	81.1146
2023	K62111	Streptococcus agalactiae	34	2128178	72273	Streptococcus agalactiae	98.3831	78.7143
2024	K62110	Streptococcus agalactiae	48	2029775	72273	Streptococcus agalactiae	98.642	81.4024
2025	K62080	Streptococcus agalactiae	46	2072662	72273	Streptococcus agalactiae	98.6196	79.3155
2026	K62079	Streptococcus agalactiae	47	2020407	72273	Streptococcus agalactiae	98.5417	82.3171
2027	K62064	Streptococcus agalactiae	55	2073455	72273	Streptococcus agalactiae	98.2617	80.9524
2028	K62063	Streptococcus agalactiae	58	2130742	72273	Streptococcus agalactiae	98.5846	79.8551
2029	K62062	Streptococcus agalactiae	24	1982046	72273	Streptococcus agalactiae	98.6737	83.2822
2030	K62044	Streptococcus agalactiae	33	2059284	72273	Streptococcus agalactiae	98.7609	79.5858
2031	K62043	Streptococcus agalactiae	44	2019791	72273	Streptococcus agalactiae	98.5417	82.4695
2032	K62042	Streptococcus agalactiae	44	1976939	72273	Streptococcus agalactiae	98.6403	82.8393
2033	K62032	Streptococcus agalactiae	46	2043107	72273	Streptococcus agalactiae	98.6897	80.0905
2034	K62031	Streptococcus agalactiae	36	2050549	72273	Streptococcus agalactiae	98.5814	80.2985
2035	K62030	Streptococcus agalactiae	39	2050672	72273	Streptococcus agalactiae	98.6131	79.4337
2036	K62029	Streptococcus agalactiae	49	2096058	72273	Streptococcus agalactiae	98.4127	81.3235
2037	K62026	Streptococcus agalactiae	37	2049442	72273	Streptococcus agalactiae	98.6531	79.7015
2038	K62025	Streptococcus agalactiae	41	2042688	72273	Streptococcus agalactiae	98.6817	79.8193
2039	K61994	Streptococcus agalactiae	44	1995571	72273	Streptococcus agalactiae	98.7223	81.2693
2040	K61855	Streptococcus agalactiae	50	2078263	72273	Streptococcus agalactiae	98.5607	80.3863
2041	K61845	Streptococcus agalactiae	45	1995698	72273	Streptococcus agalactiae	98.7573	80.805
2042	K61844	Streptococcus agalactiae	47	2028498	72273	Streptococcus agalactiae	98.65	81.0976
2043	K61843	Streptococcus agalactiae	52	2137518	72273	Streptococcus agalactiae	98.6435	79.0159
2044	K61842	Streptococcus agalactiae	48	2094167	72273	Streptococcus agalactiae	98.5723	79.2035
2045	K61841	Streptococcus agalactiae	55	2070515	72273	Streptococcus agalactiae	98.6407	79.2537
2046	K61840	Streptococcus agalactiae	41	1995312	72273	Streptococcus agalactiae	98.764	81.2983
2047	K61832	Streptococcus agalactiae	45	2019742	72273	Streptococcus agalactiae	98.5063	82.1646
2048	K61823	Streptococcus agalactiae	58	2190001	72273	Streptococcus agalactiae	98.4888	76.8258
2049	K61781	Streptococcus agalactiae	32	2048936	72273	Streptococcus agalactiae	98.5557	79.7317
2050	K61780	Streptococcus agalactiae	21	2017812	72273	Streptococcus agalactiae	98.5126	81.8318
2051	K61773	Streptococcus agalactiae	33	2068341	72273	Streptococcus agalactiae	98.3992	82.2485
2052	K61772	Streptococcus agalactiae	20	2026236	72273	Streptococcus agalactiae	98.5322	81.4371
2053	K61771	Streptococcus agalactiae	20	2026311	72273	Streptococcus agalactiae	98.5081	81.7365
2054	K61768	Streptococcus agalactiae	25	2018952	72273	Streptococcus agalactiae	98.5883	82.1053
2055	K61767	Streptococcus agalactiae	41	1995688	72273	Streptococcus agalactiae	98.7553	81.2983
2056	K61766	Streptococcus agalactiae	46	2023313	72273	Streptococcus agalactiae	98.6534	81.6388
2057	K61765	Streptococcus agalactiae	45	2022872	72273	Streptococcus agalactiae	98.6234	81.6667
2058	K61764	Streptococcus agalactiae	37	2065059	72273	Streptococcus agalactiae	98.7193	79.2285
2059	K61763	Streptococcus agalactiae	50	1978267	72273	Streptococcus agalactiae	98.66	82.6562
2060	K61749	Streptococcus agalactiae	45	2115495	72273	Streptococcus agalactiae	98.395	80.6405
2061	K61748	Streptococcus agalactiae	51	2094756	72273	Streptococcus agalactiae	98.6059	81.0015
2062	K61747	Streptococcus agalactiae	16	2003949	72273	Streptococcus agalactiae	98.5645	82.8313
2063	K61746	Streptococcus agalactiae	20	2026369	72273	Streptococcus agalactiae	98.5324	81.1377
2064	K61739	Streptococcus agalactiae	22	2026518	72273	Streptococcus agalactiae	98.499	82.8571
2065	K61733	Streptococcus agalactiae	26	1980078	72273	Streptococcus agalactiae	98.6107	83.1288
2066	K61732	Streptococcus agalactiae	26	2057464	72273	Streptococcus agalactiae	98.7282	79.8817
2067	K61731	Streptococcus agalactiae	42	1955751	72273	Streptococcus agalactiae	98.6918	82.9384
2068	K61730	Streptococcus agalactiae	21	2008982	72273	Streptococcus agalactiae	98.5161	82.0242
2069	K61729	Streptococcus agalactiae	69	2194023	72273	Streptococcus agalactiae	98.5717	76.0623
2070	K61725	Streptococcus agalactiae	35	2022073	72273	Streptococcus agalactiae	98.5829	82.4508
2071	K61704	Streptococcus agalactiae	41	1994742	72273	Streptococcus agalactiae	98.7637	80.9598
2072	K61692	Streptococcus agalactiae	49	2036062	72273	Streptococcus agalactiae	98.6423	82.5038
2073	K61691	Streptococcus agalactiae	22	2026731	72273	Streptococcus agalactiae	98.5221	81.1659
2074	K61690	Streptococcus agalactiae	31	2059490	72273	Streptococcus agalactiae	98.6968	80.0591
2075	K61689	Streptococcus agalactiae	20	2018126	72273	Streptococcus agalactiae	98.5192	81.982
2076	K61688	Streptococcus agalactiae	44	2004169	72273	Streptococcus agalactiae	98.6774	81.5668
2077	K61685	Streptococcus agalactiae	33	2122940	72273	Streptococcus agalactiae	98.7076	78.0802
2078	K61684	Streptococcus agalactiae	53	2095586	72273	Streptococcus agalactiae	98.6023	80.826
2079	K61683	Streptococcus agalactiae	24	2027282	72273	Streptococcus agalactiae	98.5234	82.4588
2080	K61670	Streptococcus agalactiae	32	2059196	72273	Streptococcus agalactiae	98.6976	79.7637
2081	K61669	Streptococcus agalactiae	21	1976834	72273	Streptococcus agalactiae	98.5865	83.2565
2082	K61668	Streptococcus agalactiae	24	2018893	72273	Streptococcus agalactiae	98.6092	82.0513
2083	K61640	Streptococcus agalactiae	45	1977064	72273	Streptococcus agalactiae	98.6791	82.9953
2084	K61639	Streptococcus agalactiae	45	1977220	72273	Streptococcus agalactiae	98.6768	82.9953
2085	K61622	Streptococcus agalactiae	46	2063628	72273	Streptococcus agalactiae	98.6114	79.5522
2086	K61620	Streptococcus agalactiae	59	2031370	72273	Streptococcus agalactiae	98.547	82.1101
2087	K61618	Streptococcus agalactiae	48	2063901	72273	Streptococcus agalactiae	98.6022	79.403
2088	K61611	Streptococcus agalactiae	43	1994251	72273	Streptococcus agalactiae	98.7843	80.9598
2089	K61610	Streptococcus agalactiae	23	2009842	72273	Streptococcus agalactiae	98.6387	82.1483
2090	K61608	Streptococcus agalactiae	44	1977639	72273	Streptococcus agalactiae	98.6939	82.6833
2091	K61606	Streptococcus agalactiae	31	2076952	72273	Streptococcus agalactiae	98.4006	81.7647
2092	K61594	Streptococcus agalactiae	41	1995241	72273	Streptococcus agalactiae	98.7554	81.2693
2093	K61592	Streptococcus agalactiae	42	2057326	72273	Streptococcus agalactiae	98.587	79.9401
2094	K61591	Streptococcus agalactiae	47	2096904	72273	Streptococcus agalactiae	98.5989	80
2095	K61590	Streptococcus agalactiae	47	1987379	72273	Streptococcus agalactiae	98.7754	81.6485
2096	K61589	Streptococcus agalactiae	21	1915645	72273	Streptococcus agalactiae	98.8146	83.8608
2097	K61586	Streptococcus agalactiae	42	1995585	72273	Streptococcus agalactiae	98.7523	81.2693
2098	K61572	Streptococcus agalactiae	42	1987610	72273	Streptococcus agalactiae	98.7712	81.7054
2099	K61571	Streptococcus agalactiae	20	2019152	72273	Streptococcus agalactiae	98.5418	81.8318
2100	K61533	Streptococcus agalactiae	36	2045605	72273	Streptococcus agalactiae	98.6486	79.7317
2101	K61521	Streptococcus agalactiae	46	2087854	72273	Streptococcus agalactiae	98.5163	79.3205
2102	K61516	Streptococcus agalactiae	42	2057668	72273	Streptococcus agalactiae	98.6273	79.491
2103	K61515	Streptococcus agalactiae	33	2027263	72273	Streptococcus agalactiae	98.7026	80.2413
2104	K61514	Streptococcus agalactiae	45	1994335	72273	Streptococcus agalactiae	98.7205	81.677
2105	K61512	Streptococcus agalactiae	60	2144555	72273	Streptococcus agalactiae	98.3723	79.1908
2106	K61491	Streptococcus agalactiae	31	2028236	72273	Streptococcus agalactiae	98.6842	80
2107	K61481	Streptococcus agalactiae	51	2115863	72273	Streptococcus agalactiae	98.4535	79.9127
2108	K61465	Streptococcus agalactiae	50	2125782	72273	Streptococcus agalactiae	98.4946	80
2109	K61464	Streptococcus agalactiae	31	2007717	72273	Streptococcus agalactiae	98.6794	80.8511
2110	K61463	Streptococcus agalactiae	41	2032163	72273	Streptococcus agalactiae	98.5746	80.8801
2111	K61461	Streptococcus agalactiae	42	2066523	72273	Streptococcus agalactiae	98.513	80.775
2112	K61460	Streptococcus agalactiae	50	2139147	72273	Streptococcus agalactiae	98.4688	80.1153
2113	K61459	Streptococcus agalactiae	21	2017588	72273	Streptococcus agalactiae	98.6007	81.9549
2114	K61457	Streptococcus agalactiae	34	2021059	72273	Streptococcus agalactiae	98.6884	80.938
2115	K61438	Streptococcus agalactiae	21	2018170	72273	Streptococcus agalactiae	98.5193	81.5038
2116	K61437	Streptococcus agalactiae	31	2066796	72273	Streptococcus agalactiae	98.7071	78.3186
2117	K61436	Streptococcus agalactiae	32	2020830	72273	Streptococcus agalactiae	98.6921	80.9668
2118	K61435	Streptococcus agalactiae	45	2105513	72273	Streptococcus agalactiae	98.6414	79.795
2119	K61434	Streptococcus agalactiae	24	2057821	72273	Streptococcus agalactiae	98.7143	79.616
2120	K61432	Streptococcus agalactiae	30	1990582	72273	Streptococcus agalactiae	98.6727	81.7764
2121	K61431	Streptococcus agalactiae	42	2035884	72273	Streptococcus agalactiae	98.7246	79.697
2122	K61428	Streptococcus agalactiae	21	2064119	72273	Streptococcus agalactiae	98.5045	80.1762
2123	K61416	Streptococcus agalactiae	32	2032142	72273	Streptococcus agalactiae	98.534	81.5038
2124	K61415	Streptococcus agalactiae	44	2037663	72273	Streptococcus agalactiae	98.6676	80.5471
2125	K61414	Streptococcus agalactiae	22	1974357	72273	Streptococcus agalactiae	98.7271	82.6154
2126	K61407	Streptococcus agalactiae	42	2009485	72273	Streptococcus agalactiae	98.6584	81.4132
2127	K61395	Streptococcus agalactiae	24	2007601	72273	Streptococcus agalactiae	98.5706	82.4508
2128	K61394	Streptococcus agalactiae	20	2071021	72273	Streptococcus agalactiae	98.436	79.6486
2129	K61381	Streptococcus agalactiae	34	2129458	72273	Streptococcus agalactiae	98.6541	79.0531
2130	K61379	Streptococcus agalactiae	21	1976694	72273	Streptococcus agalactiae	98.5555	83.2565
2131	K61378	Streptococcus agalactiae	33	2008032	72273	Streptococcus agalactiae	98.6203	81.7073
2132	K61363	Streptococcus agalactiae	23	2018778	72273	Streptococcus agalactiae	98.5582	81.4759
2133	K61362	Streptococcus agalactiae	46	2024916	72273	Streptococcus agalactiae	98.6201	81.9847
2134	K61361	Streptococcus agalactiae	33	2055825	72273	Streptococcus agalactiae	98.5994	79.5252
2135	K61360	Streptococcus agalactiae	27	2131892	72273	Streptococcus agalactiae	98.7021	77.4608
2136	K61359	Streptococcus agalactiae	40	2067808	72273	Streptococcus agalactiae	98.4905	80.6259
2137	K61342	Streptococcus agalactiae	36	2073408	72273	Streptococcus agalactiae	98.5025	81.0931
2138	K61341	Streptococcus agalactiae	24	2038616	72273	Streptococcus agalactiae	98.5506	81.575
2139	K61336	Streptococcus agalactiae	41	1995737	72273	Streptococcus agalactiae	98.7513	81.2983
2140	K61335	Streptococcus agalactiae	42	1986123	72273	Streptococcus agalactiae	98.7522	81.5217
2141	K61334	Streptococcus agalactiae	22	2010953	72273	Streptococcus agalactiae	98.4667	83.8124
2142	K61331	Streptococcus agalactiae	42	1995676	72273	Streptococcus agalactiae	98.751	81.1146
2143	K61330	Streptococcus agalactiae	29	2024985	72273	Streptococcus agalactiae	98.7483	79.8193
2144	K61329	Streptococcus agalactiae	35	2049701	72273	Streptococcus agalactiae	98.5569	80.0298
2145	K61328	Streptococcus agalactiae	21	1973090	72273	Streptococcus agalactiae	98.7413	82.3077
2146	K61308	Streptococcus agalactiae	57	2058673	72273	Streptococcus agalactiae	98.4313	82.2021
2147	K61307	Streptococcus agalactiae	23	1988246	72273	Streptococcus agalactiae	98.7682	81.9572
2148	K61306	Streptococcus agalactiae	29	2070663	72273	Streptococcus agalactiae	98.6385	78.5294
2149	K61305	Streptococcus agalactiae	42	1978356	72273	Streptococcus agalactiae	98.7755	82.1875
2150	K61304	Streptococcus agalactiae	22	2010428	72273	Streptococcus agalactiae	98.5449	82.6021
2151	K61282	Streptococcus agalactiae	46	1977598	72273	Streptococcus agalactiae	98.6805	82.8393
2152	K61280	Streptococcus agalactiae	43	2039475	72273	Streptococcus agalactiae	98.6364	80.3328
2153	K61279	Streptococcus agalactiae	28	2057636	72273	Streptococcus agalactiae	98.7185	80.0591
2154	K61278	Streptococcus agalactiae	21	2018665	72273	Streptococcus agalactiae	98.5707	82.406
2155	K61276	Streptococcus agalactiae	45	1996642	72273	Streptococcus agalactiae	98.7637	81.4241
2156	K61270	Streptococcus agalactiae	44	2110563	72273	Streptococcus agalactiae	98.6789	78.1659
2157	K61269	Streptococcus agalactiae	22	2025309	72273	Streptococcus agalactiae	98.5285	82.6087
2158	K61265	Streptococcus agalactiae	32	2013168	72273	Streptococcus agalactiae	98.7612	80.9741
2159	K61263	Streptococcus agalactiae	28	2123820	72273	Streptococcus agalactiae	98.5773	78.3977
2160	K61261	Streptococcus agalactiae	50	2017971	72273	Streptococcus agalactiae	98.681	82.1538
2161	K61259	Streptococcus agalactiae	33	2026234	72273	Streptococcus agalactiae	98.7353	79.7888
2162	K61258	Streptococcus agalactiae	21	2026320	72273	Streptococcus agalactiae	98.5188	81.2874
2163	K61256	Streptococcus agalactiae	34	2027905	72273	Streptococcus agalactiae	98.7453	79.8496
2164	K61255	Streptococcus agalactiae	51	2133068	72273	Streptococcus agalactiae	98.5895	79.6243
2165	K61252	Streptococcus agalactiae	41	2041035	72273	Streptococcus agalactiae	98.6909	80.2115
2166	K61251	Streptococcus agalactiae	41	1982526	72273	Streptococcus agalactiae	98.7355	81.804
2167	K61250	Streptococcus agalactiae	52	2095376	72273	Streptococcus agalactiae	98.6163	80.826
2168	K61236	Streptococcus agalactiae	32	2128690	72273	Streptococcus agalactiae	98.6052	78.1116
2169	K61235	Streptococcus agalactiae	34	2014737	72273	Streptococcus agalactiae	98.5979	82.4242
2170	K61223	Streptococcus agalactiae	23	2017869	72273	Streptococcus agalactiae	98.5384	82.3529
2171	K61219	Streptococcus agalactiae	47	2056279	72273	Streptococcus agalactiae	98.589	81.3433
2172	K61211	Streptococcus agalactiae	21	2018306	72273	Streptococcus agalactiae	98.489	82.2556
2173	K61196	Streptococcus agalactiae	24	1973898	72273	Streptococcus agalactiae	98.7135	83.0508
2174	K61194	Streptococcus agalactiae	22	2000514	72273	Streptococcus agalactiae	98.625	83.0303
2175	K61193	Streptococcus agalactiae	33	2051675	72273	Streptococcus agalactiae	98.5338	80.4444
2176	K61192	Streptococcus agalactiae	51	2095135	72273	Streptococcus agalactiae	98.6097	80.826
2177	K61191	Streptococcus agalactiae	23	2010968	72273	Streptococcus agalactiae	98.4871	82.6021
2178	K61177	Streptococcus agalactiae	42	1986968	72273	Streptococcus agalactiae	98.741	81.493
2179	K61175	Streptococcus agalactiae	25	1973217	72273	Streptococcus agalactiae	98.7003	83.0508
2180	K61164	Streptococcus agalactiae	42	1995354	72273	Streptococcus agalactiae	98.7515	81.2693
2181	K61163	Streptococcus agalactiae	57	2102944	72273	Streptococcus agalactiae	98.3535	81.1487
2182	K61143	Streptococcus agalactiae	32	1995719	72273	Streptococcus agalactiae	98.7074	82.4695
2183	K61142	Streptococcus agalactiae	42	2000002	72273	Streptococcus agalactiae	98.706	82.622
2184	K61141	Streptococcus agalactiae	40	1997175	72273	Streptococcus agalactiae	98.7738	80.6801
2185	K61138	Streptococcus agalactiae	43	2070637	72273	Streptococcus agalactiae	98.5009	80.7122
2186	K61119	Streptococcus agalactiae	57	2183773	72273	Streptococcus agalactiae	98.4425	79.4908
2187	K61118	Streptococcus agalactiae	52	2132240	72273	Streptococcus agalactiae	98.5361	79.6807
2188	K61116	Streptococcus agalactiae	38	2034990	72273	Streptococcus agalactiae	98.6817	81.5315
2189	K61115	Streptococcus agalactiae	28	2097449	72273	Streptococcus agalactiae	98.7023	77.1802
2190	K61079	Streptococcus agalactiae	48	2021993	72273	Streptococcus agalactiae	98.5529	81.8321
2191	K61078	Streptococcus agalactiae	41	1987251	72273	Streptococcus agalactiae	98.7215	81.8323
2192	K61069	Streptococcus agalactiae	29	2052282	72273	Streptococcus agalactiae	98.7602	81.0089
2193	K61068	Streptococcus agalactiae	41	1994955	72273	Streptococcus agalactiae	98.7969	81.2983
2194	K61067	Streptococcus agalactiae	54	2140215	72273	Streptococcus agalactiae	98.5182	80.0866
2195	K61066	Streptococcus agalactiae	21	2003194	72273	Streptococcus agalactiae	98.6189	83.0816
2196	K61063	Streptococcus agalactiae	42	2037637	72273	Streptococcus agalactiae	98.6849	80.0303
2197	K61062	Streptococcus agalactiae	20	1965347	72273	Streptococcus agalactiae	98.7372	82.9985
2198	K61061	Streptococcus agalactiae	38	2073531	72273	Streptococcus agalactiae	98.7177	78.8235
2199	K61060	Streptococcus agalactiae	32	2059119	72273	Streptococcus agalactiae	98.6987	80.1481
2200	K61053	Streptococcus agalactiae	44	2108431	72273	Streptococcus agalactiae	98.5897	77.8917
2201	K61035	Streptococcus agalactiae	20	2026026	72273	Streptococcus agalactiae	98.5217	81.1377
2202	K61034	Streptococcus agalactiae	22	2018550	72273	Streptococcus agalactiae	98.6213	81.6541
2203	K61018	Streptococcus agalactiae	41	1995309	72273	Streptococcus agalactiae	98.7536	81.2693
2204	K61017	Streptococcus agalactiae	29	2117427	72273	Streptococcus agalactiae	98.6018	78.705
2205	K61016	Streptococcus agalactiae	46	2068310	72273	Streptococcus agalactiae	98.6004	79.4337
2206	K61008	Streptococcus agalactiae	29	2064731	72273	Streptococcus agalactiae	98.6721	78.4343
2207	K61006	Streptococcus agalactiae	52	2040507	72273	Streptococcus agalactiae	98.764	79.7277
2208	K61005	Streptococcus agalactiae	21	2019336	72273	Streptococcus agalactiae	98.4956	82.2556
2209	K61000	Streptococcus agalactiae	41	2050263	72273	Streptococcus agalactiae	98.5025	80.867
2210	K60999	Streptococcus agalactiae	25	2062970	72273	Streptococcus agalactiae	98.7266	79.3814
2211	K60994	Streptococcus agalactiae	21	1976455	72273	Streptococcus agalactiae	98.5807	83.5637
2212	K60992	Streptococcus agalactiae	22	2019024	72273	Streptococcus agalactiae	98.4949	81.9549
2213	K60961	Streptococcus agalactiae	38	2076735	72273	Streptococcus agalactiae	98.3961	81.4159
2214	K60957	Streptococcus agalactiae	43	1996415	72273	Streptococcus agalactiae	98.7456	80.9892
2215	K60940	Streptococcus agalactiae	52	2139188	72273	Streptococcus agalactiae	98.5485	78.2923
2216	K60939	Streptococcus agalactiae	42	1956886	72273	Streptococcus agalactiae	98.7714	82.6498
2217	K60937	Streptococcus agalactiae	31	2007900	72273	Streptococcus agalactiae	98.6622	81.6109
2218	K60929	Streptococcus agalactiae	25	2035750	72273	Streptococcus agalactiae	98.6708	80.9595
2219	K60928	Streptococcus agalactiae	36	2050441	72273	Streptococcus agalactiae	98.6222	80.1196
2220	K60905	Streptococcus agalactiae	55	2086566	72273	Streptococcus agalactiae	98.621	81.1852
2221	K60903	Streptococcus agalactiae	42	2020999	72273	Streptococcus agalactiae	98.6046	80.9451
2222	K60902	Streptococcus agalactiae	33	2075698	72273	Streptococcus agalactiae	98.3306	81.8584
2223	K60901	Streptococcus agalactiae	45	2021498	72273	Streptococcus agalactiae	98.6431	80.916
2224	K60888	Streptococcus agalactiae	24	1963972	72273	Streptococcus agalactiae	98.7142	82.9721
2225	K60887	Streptococcus agalactiae	42	1947534	72273	Streptococcus agalactiae	98.7786	83.3597
2226	K60886	Streptococcus agalactiae	20	1978525	72273	Streptococcus agalactiae	98.6879	84.0491
2227	K60885	Streptococcus agalactiae	41	1947649	72273	Streptococcus agalactiae	98.7805	83.2013
2228	K60881	Streptococcus agalactiae	29	2027367	72273	Streptococcus agalactiae	98.7431	79.6992
2229	K60880	Streptococcus agalactiae	28	2064730	72273	Streptococcus agalactiae	98.6749	78.4661
2230	K60878	Streptococcus agalactiae	25	2147476	72273	Streptococcus agalactiae	98.6619	76.662
2231	K60877	Streptococcus agalactiae	30	2068772	72273	Streptococcus agalactiae	98.7213	79.4118
2232	K60876	Streptococcus agalactiae	23	2018206	72273	Streptococcus agalactiae	98.5396	82.7068
2233	K60871	Streptococcus agalactiae	58	2011356	72273	Streptococcus agalactiae	98.6717	82.4885
2234	K60870	Streptococcus agalactiae	30	1995019	72273	Streptococcus agalactiae	98.7449	82.5954
2235	K60844	Streptococcus agalactiae	22	2018662	72273	Streptococcus agalactiae	98.5376	82.406
2236	K60843	Streptococcus agalactiae	41	2041951	72273	Streptococcus agalactiae	98.6858	79.638
2237	K60831	Streptococcus agalactiae	42	1976376	72273	Streptococcus agalactiae	98.6512	82.9953
2238	K60830	Streptococcus agalactiae	42	1995589	72273	Streptococcus agalactiae	98.7522	81.1437
2239	K60829	Streptococcus agalactiae	30	2064176	72273	Streptococcus agalactiae	98.6675	78.3186
2240	K60812	Streptococcus agalactiae	46	1969070	72273	Streptococcus agalactiae	98.7047	83.0721
2241	K60811	Streptococcus agalactiae	49	2138595	72273	Streptococcus agalactiae	98.5663	79.7688
2242	K60801	Streptococcus agalactiae	34	2030986	72273	Streptococcus agalactiae	98.6087	80.5723
2243	K60800	Streptococcus agalactiae	27	2072776	72273	Streptococcus agalactiae	98.3832	81.0573
2244	K60799	Streptococcus agalactiae	54	2126095	72273	Streptococcus agalactiae	98.4831	80.4348
2245	K60797	Streptococcus agalactiae	40	2066018	72273	Streptococcus agalactiae	98.639	79.2537
2246	K60796	Streptococcus agalactiae	37	2035848	72273	Streptococcus agalactiae	98.6639	81.6817
2247	K60794	Streptococcus agalactiae	23	2018832	72273	Streptococcus agalactiae	98.5413	81.7771
2248	K60793	Streptococcus agalactiae	46	2039510	72273	Streptococcus agalactiae	98.6207	80.6061
2249	K60792	Streptococcus agalactiae	45	2020426	72273	Streptococcus agalactiae	98.5472	82.2901
2250	K60790	Streptococcus agalactiae	42	1987240	72273	Streptococcus agalactiae	98.7632	81.677
2251	K60789	Streptococcus agalactiae	58	2079390	72273	Streptococcus agalactiae	98.5085	80.6548
2252	K60788	Streptococcus agalactiae	40	1996864	72273	Streptococcus agalactiae	98.7619	81.2983
2253	K60785	Streptococcus agalactiae	30	2026423	72273	Streptococcus agalactiae	98.7764	79.3363
2254	K60756	Streptococcus agalactiae	43	2039082	72273	Streptococcus agalactiae	98.6616	80.4841
2255	K60721	Streptococcus agalactiae	51	2076557	72273	Streptococcus agalactiae	98.5289	81.8452
2256	K60720	Streptococcus agalactiae	42	1994343	72273	Streptococcus agalactiae	98.7794	80.9302
2257	K60719	Streptococcus agalactiae	45	1994676	72273	Streptococcus agalactiae	98.7633	81.2403
2258	K60715	Streptococcus agalactiae	41	1995260	72273	Streptococcus agalactiae	98.754	81.2693
2259	K60714	Streptococcus agalactiae	20	2058140	72273	Streptococcus agalactiae	98.53	80.5596
2260	K60693	Streptococcus agalactiae	27	2067321	72273	Streptococcus agalactiae	98.7445	79.2647
2261	K60690	Streptococcus agalactiae	30	2073840	72273	Streptococcus agalactiae	98.7015	79.0015
2262	K60689	Streptococcus agalactiae	21	2017265	72273	Streptococcus agalactiae	98.6011	82.009
2263	K60688	Streptococcus agalactiae	44	2023821	72273	Streptococcus agalactiae	98.5749	81.25
2264	K60670	Streptococcus agalactiae	44	2082116	72273	Streptococcus agalactiae	98.5633	79.7037
2265	K60668	Streptococcus agalactiae	33	2007347	72273	Streptococcus agalactiae	98.6994	80.5175
2266	K60666	Streptococcus agalactiae	22	2028682	72273	Streptococcus agalactiae	98.7296	80.568
2267	K60664	Streptococcus agalactiae	22	1979613	72273	Streptococcus agalactiae	98.6459	82.5153
2268	K60663	Streptococcus agalactiae	44	2037761	72273	Streptococcus agalactiae	98.6245	80.9091
2269	K60658	Streptococcus agalactiae	21	1972303	72273	Streptococcus agalactiae	98.7185	82.4615
2270	K60657	Streptococcus agalactiae	30	2134327	72273	Streptococcus agalactiae	98.6402	77.208
2271	K60577	Streptococcus agalactiae	16	2001422	72273	Streptococcus agalactiae	98.5378	83.5347
2272	K60576	Streptococcus agalactiae	29	2064173	72273	Streptococcus agalactiae	98.6748	78.8774
2273	K60575	Streptococcus agalactiae	27	2097479	72273	Streptococcus agalactiae	98.4969	80.2612
2274	K60574	Streptococcus agalactiae	48	2029582	72273	Streptococcus agalactiae	98.6742	81.1263
2275	K60573	Streptococcus agalactiae	31	2169355	72273	Streptococcus agalactiae	98.3496	77.809
2276	K60572	Streptococcus agalactiae	49	2125641	72273	Streptococcus agalactiae	98.4993	80.1737
2277	K60566	Streptococcus agalactiae	42	1981876	72273	Streptococcus agalactiae	98.7702	82.0872
2278	K60565	Streptococcus agalactiae	42	1996544	72273	Streptococcus agalactiae	98.7443	81.6358
2279	K60564	Streptococcus agalactiae	47	2066711	72273	Streptococcus agalactiae	98.6415	79.3722
2280	K60516	Streptococcus agalactiae	28	2026747	72273	Streptococcus agalactiae	98.73	79.8193
2281	K60508	Streptococcus agalactiae	29	2012839	72273	Streptococcus agalactiae	98.8095	79.8179
2282	K60442	Streptococcus agalactiae	29	2026756	72273	Streptococcus agalactiae	98.7396	79.9699
2283	K60434	Streptococcus agalactiae	20	2008778	72273	Streptococcus agalactiae	98.6056	82.1483
2284	K60433	Streptococcus agalactiae	53	2125947	72273	Streptococcus agalactiae	98.482	80.7246
2285	K60432	Streptococcus agalactiae	41	2079213	72273	Streptococcus agalactiae	98.589	79.2899
2286	K60428	Streptococcus agalactiae	52	2169574	72273	Streptococcus agalactiae	98.4331	77.6671
2287	K60427	Streptococcus agalactiae	53	2171929	72273	Streptococcus agalactiae	98.3956	77.6989
2288	K60426	Streptococcus agalactiae	56	2038176	72273	Streptococcus agalactiae	98.5368	82.1374
2289	K60291	Streptococcus agalactiae	42	2020338	72273	Streptococcus agalactiae	98.5448	82.3171
2290	K60290	Streptococcus agalactiae	62	2094014	72273	Streptococcus agalactiae	98.5386	80.7407
2291	K60028	Streptococcus agalactiae	44	2077322	72273	Streptococcus agalactiae	98.418	81.4815
2292	K59962	Streptococcus agalactiae	47	2097419	72273	Streptococcus agalactiae	98.6434	80.826
2293	K59927	Streptococcus agalactiae	47	2092270	72273	Streptococcus agalactiae	98.622	79.7935
2294	K59917	Streptococcus agalactiae	30	2082465	72273	Streptococcus agalactiae	98.5914	79.2094
2295	K59881	Streptococcus agalactiae	22	2010247	72273	Streptococcus agalactiae	98.5826	82.3263
2296	K59813	Streptococcus agalactiae	33	2019457	72273	Streptococcus agalactiae	98.6046	80.9668
2297	K59793	Streptococcus agalactiae	53	2153389	72273	Streptococcus agalactiae	98.4612	80.8023
2298	K59792	Streptococcus agalactiae	47	2078778	72273	Streptococcus agalactiae	98.4419	81.7507
2299	K59791	Streptococcus agalactiae	41	2072841	72273	Streptococcus agalactiae	98.5687	79.9406
2300	K59790	Streptococcus agalactiae	26	2126714	72273	Streptococcus agalactiae	98.4444	78.7447
2301	K59789	Streptococcus agalactiae	51	2094072	72273	Streptococcus agalactiae	98.583	79.0251
2302	K59778	Streptococcus agalactiae	41	1995250	72273	Streptococcus agalactiae	98.7909	80.9598
2303	K59777	Streptococcus agalactiae	24	2054155	72273	Streptococcus agalactiae	98.6566	80.4734
2304	K59776	Streptococcus agalactiae	35	2078211	72273	Streptococcus agalactiae	98.3545	81.8584
2305	K59775	Streptococcus agalactiae	48	2157163	72273	Streptococcus agalactiae	98.4849	78.9174
2306	K59774	Streptococcus agalactiae	30	2019146	72273	Streptococcus agalactiae	98.7668	80.0303
2307	K59773	Streptococcus agalactiae	31	2027319	72273	Streptococcus agalactiae	98.7345	79.8193
2308	K59772	Streptococcus agalactiae	43	1993966	72273	Streptococcus agalactiae	98.6513	82.2257
2309	K59754	Streptococcus agalactiae	54	2127226	72273	Streptococcus agalactiae	98.5197	80
2310	K59753	Streptococcus agalactiae	43	2070230	72273	Streptococcus agalactiae	98.542	79.8808
2311	K59752	Streptococcus agalactiae	35	2078021	72273	Streptococcus agalactiae	98.3552	81.8584
2312	K59749	Streptococcus agalactiae	41	1995716	72273	Streptococcus agalactiae	98.7528	81.2983
2313	K59748	Streptococcus agalactiae	36	2060410	72273	Streptococcus agalactiae	98.7126	79.7337
2314	K59747	Streptococcus agalactiae	44	1976875	72273	Streptococcus agalactiae	98.6774	82.9953
2315	K59746	Streptococcus agalactiae	20	2012403	72273	Streptococcus agalactiae	98.5107	83.0816
2316	K59733	Streptococcus agalactiae	41	2079383	72273	Streptococcus agalactiae	98.5997	79.4379
2317	K59731	Streptococcus agalactiae	45	1987714	72273	Streptococcus agalactiae	98.8241	81.2112
2318	K59730	Streptococcus agalactiae	39	2025132	72273	Streptococcus agalactiae	98.5374	81.8045
2319	K59729	Streptococcus agalactiae	46	2048490	72273	Streptococcus agalactiae	98.7422	79.1855
2320	K59712	Streptococcus agalactiae	40	1995100	72273	Streptococcus agalactiae	98.7518	81.2693
2321	K59711	Streptococcus agalactiae	49	2021110	72273	Streptococcus agalactiae	98.6913	81.135
2322	K59710	Streptococcus agalactiae	44	2080975	72273	Streptococcus agalactiae	98.5536	79.822
2323	K59673	Streptococcus agalactiae	42	1992023	72273	Streptococcus agalactiae	98.7165	81.3953
2324	K59648	Streptococcus agalactiae	44	1976805	72273	Streptococcus agalactiae	98.6954	82.9688
2325	K59646	Streptococcus agalactiae	23	2019842	72273	Streptococcus agalactiae	98.5681	81.9549
2326	K59645	Streptococcus agalactiae	43	1986336	72273	Streptococcus agalactiae	98.746	81.677
2327	K59605	Streptococcus agalactiae	41	1994532	72273	Streptococcus agalactiae	98.7536	81.2693
2328	K59604	Streptococcus agalactiae	53	2154246	72273	Streptococcus agalactiae	98.4698	80.7471
2329	K59594	Streptococcus agalactiae	29	2101835	72273	Streptococcus agalactiae	98.728	78.5818
2330	K59593	Streptococcus agalactiae	50	2131808	72273	Streptococcus agalactiae	98.5814	79.5948
2331	K59591	Streptococcus agalactiae	36	2048823	72273	Streptococcus agalactiae	98.6382	79.8808
2332	K59590	Streptococcus agalactiae	44	1956997	72273	Streptococcus agalactiae	98.788	82.8076
2333	K59589	Streptococcus agalactiae	24	1974573	72273	Streptococcus agalactiae	98.6995	82.6154
2334	K59580	Streptococcus agalactiae	29	2072957	72273	Streptococcus agalactiae	98.6984	78.1204
2335	K59567	Streptococcus agalactiae	29	2050454	72273	Streptococcus agalactiae	98.633	79.4643
2336	K59566	Streptococcus agalactiae	40	2074700	72273	Streptococcus agalactiae	98.6445	78.9318
2337	K59564	Streptococcus agalactiae	41	1987525	72273	Streptococcus agalactiae	98.773	81.7054
2338	K59528	Streptococcus agalactiae	21	1977078	72273	Streptococcus agalactiae	98.5781	82.9493
2339	K59527	Streptococcus agalactiae	13	2001933	72273	Streptococcus agalactiae	98.5539	82.0783
2340	K59526	Streptococcus agalactiae	26	2071644	72273	Streptococcus agalactiae	98.6876	79.5588
2341	K59524	Streptococcus agalactiae	30	2127075	72273	Streptococcus agalactiae	98.5929	78
2342	K59522	Streptococcus agalactiae	41	1994640	72273	Streptococcus agalactiae	98.7531	81.4241
2343	K59518	Streptococcus agalactiae	26	2058740	72273	Streptococcus agalactiae	98.7225	79.616
2344	K59501	Streptococcus agalactiae	16	2000502	72273	Streptococcus agalactiae	98.6762	83.2326
2345	K59500	Streptococcus agalactiae	34	2048394	72273	Streptococcus agalactiae	98.6561	79.7015
2346	K59499	Streptococcus agalactiae	21	1979768	72273	Streptococcus agalactiae	98.6361	82.6687
2347	K59498	Streptococcus agalactiae	41	1956437	72273	Streptococcus agalactiae	98.7636	82.8076
2348	K59495	Streptococcus agalactiae	33	2017081	72273	Streptococcus agalactiae	98.6588	81.2405
2349	K59494	Streptococcus agalactiae	29	2095544	72273	Streptococcus agalactiae	98.691	79.1001
2350	K59463	Streptococcus agalactiae	36	2073378	72273	Streptococcus agalactiae	98.7147	79.351
2351	K59441	Streptococcus agalactiae	21	2007066	72273	Streptococcus agalactiae	98.5396	82.1752
2352	K59440	Streptococcus agalactiae	21	1974541	72273	Streptococcus agalactiae	98.7293	83.1029
2353	K59439	Streptococcus agalactiae	41	1986447	72273	Streptococcus agalactiae	98.7759	81.677
2354	K59426	Streptococcus agalactiae	52	2023907	72273	Streptococcus agalactiae	98.7341	79.9387
2355	K59425	Streptococcus agalactiae	40	1996514	72273	Streptococcus agalactiae	98.7624	81.1437
2356	K59423	Streptococcus agalactiae	52	2038931	72273	Streptococcus agalactiae	98.7423	80.3653
2357	K59411	Streptococcus agalactiae	28	2087406	72273	Streptococcus agalactiae	98.6862	79.5918
2358	K59410	Streptococcus agalactiae	41	1955816	72273	Streptococcus agalactiae	98.7655	82.7804
2359	K59354	Streptococcus agalactiae	27	2114661	72273	Streptococcus agalactiae	98.702	77.3775
2360	K59352	Streptococcus agalactiae	52	2132509	72273	Streptococcus agalactiae	98.5784	79.1606
2361	K59292	Streptococcus agalactiae	23	2018012	72273	Streptococcus agalactiae	98.4858	81.8045
2362	K59290	Streptococcus agalactiae	51	2094793	72273	Streptococcus agalactiae	98.5849	80.6785
2363	K59288	Streptococcus agalactiae	27	2007831	72273	Streptococcus agalactiae	98.6025	82.6748
2364	K59245	Streptococcus agalactiae	42	1995818	72273	Streptococcus agalactiae	98.7563	81.2983
2365	K59230	Streptococcus agalactiae	46	2100593	72273	Streptococcus agalactiae	98.3466	80.7918
2366	K59219	Streptococcus agalactiae	49	2093280	72273	Streptococcus agalactiae	98.6008	80.7976
2367	K59218	Streptococcus agalactiae	51	2093615	72273	Streptococcus agalactiae	98.5965	80.7976
2368	K59217	Streptococcus agalactiae	34	2007607	72273	Streptococcus agalactiae	98.6826	81.1263
2369	K59200	Streptococcus agalactiae	42	2013460	72273	Streptococcus agalactiae	98.5783	82.263
2370	K59199	Streptococcus agalactiae	36	2118512	72273	Streptococcus agalactiae	98.3927	80.2023
2371	K59184	Streptococcus agalactiae	30	2088497	72273	Streptococcus agalactiae	98.7047	79.3003
2372	K59183	Streptococcus agalactiae	46	2019526	72273	Streptococcus agalactiae	98.5102	82.7481
2373	K59182	Streptococcus agalactiae	24	2057652	72273	Streptococcus agalactiae	98.7595	79.3205
2374	K59181	Streptococcus agalactiae	33	2057149	72273	Streptococcus agalactiae	98.6595	79.9107
2375	K59167	Streptococcus agalactiae	25	2013590	72273	Streptococcus agalactiae	98.5173	82.7795
2376	K59154	Streptococcus agalactiae	50	2125752	72273	Streptococcus agalactiae	98.4895	80.1449
2377	K59148	Streptococcus agalactiae	27	2039097	72273	Streptococcus agalactiae	98.5015	80.924
2378	K59126	Streptococcus agalactiae	52	2021322	72273	Streptococcus agalactiae	98.5078	82.2901
2379	K59113	Streptococcus agalactiae	41	2032725	72273	Streptococcus agalactiae	98.665	80.7284
2380	K59097	Streptococcus agalactiae	41	1993586	72273	Streptococcus agalactiae	98.7818	80.9598
2381	K59095	Streptococcus agalactiae	41	1996446	72273	Streptococcus agalactiae	98.7626	81.2983
2382	K59094	Streptococcus agalactiae	53	2140089	72273	Streptococcus agalactiae	98.4851	79.8271
2383	K59086	Streptococcus agalactiae	20	1966085	72273	Streptococcus agalactiae	98.6797	83.0247
2384	K59071	Streptococcus agalactiae	50	2093814	72273	Streptococcus agalactiae	98.5834	79.0251
2385	K59070	Streptococcus agalactiae	26	2058354	72273	Streptococcus agalactiae	98.7111	79.9114
2386	K59068	Streptococcus agalactiae	56	2173255	72273	Streptococcus agalactiae	98.3471	77.8094
2387	K59067	Streptococcus agalactiae	31	2094134	72273	Streptococcus agalactiae	98.5038	79.3605
2388	K58954	Streptococcus agalactiae	27	2060006	72273	Streptococcus agalactiae	98.7714	79.4074
2389	K58915	Streptococcus agalactiae	34	2072642	72273	Streptococcus agalactiae	98.4114	81.8047
2390	K58906	Streptococcus agalactiae	37	2064304	72273	Streptococcus agalactiae	98.7311	79.6434
2391	K58905	Streptococcus agalactiae	24	2057002	72273	Streptococcus agalactiae	98.6777	80.5022
2392	K58884	Streptococcus agalactiae	47	2142817	72273	Streptococcus agalactiae	98.5406	77.554
2393	K58864	Streptococcus agalactiae	34	2072694	72273	Streptococcus agalactiae	98.7293	79.0869
2394	K58833	Streptococcus agalactiae	22	1977037	72273	Streptococcus agalactiae	98.5973	83.1029
2395	K58820	Streptococcus agalactiae	25	1977959	72273	Streptococcus agalactiae	98.5987	83.0769
2396	K58806	Streptococcus agalactiae	39	2025067	72273	Streptococcus agalactiae	98.6417	80.2731
2397	K58805	Streptococcus agalactiae	43	2020185	72273	Streptococcus agalactiae	98.5465	82.4695
2398	K58801	Streptococcus agalactiae	25	1932658	72273	Streptococcus agalactiae	98.788	83.3333
2399	K58795	Streptococcus agalactiae	40	2118884	72273	Streptococcus agalactiae	98.5188	77.6488
2400	K58773	Streptococcus agalactiae	29	2101482	72273	Streptococcus agalactiae	98.6989	78.7265
2401	K58771	Streptococcus agalactiae	17	2006122	72273	Streptococcus agalactiae	98.5088	83.3083
2402	K58760	Streptococcus agalactiae	44	2082499	72273	Streptococcus agalactiae	98.5627	79.7037
2403	K58758	Streptococcus agalactiae	42	1985120	72273	Streptococcus agalactiae	98.7497	81.7757
2404	K58737	Streptococcus agalactiae	51	2094864	72273	Streptococcus agalactiae	98.6077	80.8542
2405	K58736	Streptococcus agalactiae	44	2073320	72273	Streptococcus agalactiae	98.6284	78.963
2406	K58734	Streptococcus agalactiae	52	2071987	72273	Streptococcus agalactiae	98.4952	82.0359
2407	K58711	Streptococcus agalactiae	41	1995299	72273	Streptococcus agalactiae	98.7401	81.6074
2408	K58710	Streptococcus agalactiae	32	2008337	72273	Streptococcus agalactiae	98.6707	81.3354
2409	K58694	Streptococcus agalactiae	44	1977212	72273	Streptococcus agalactiae	98.66	83.1513
2410	K58690	Streptococcus agalactiae	34	2031237	72273	Streptococcus agalactiae	98.5741	80.1504
2411	K58634	Streptococcus agalactiae	41	2076347	72273	Streptococcus agalactiae	98.5962	79.5556
2412	K58631	Streptococcus agalactiae	24	1973999	72273	Streptococcus agalactiae	98.7506	82.5886
2413	K58613	Streptococcus agalactiae	31	2175715	72273	Streptococcus agalactiae	98.5812	76.5035
2414	K58611	Streptococcus agalactiae	22	2026452	72273	Streptococcus agalactiae	98.5102	81.2874
2415	K58610	Streptococcus agalactiae	20	2025468	72273	Streptococcus agalactiae	98.5071	81.1377
2416	K58593	Streptococcus agalactiae	30	1995174	72273	Streptococcus agalactiae	98.734	81.7073
2417	K58592	Streptococcus agalactiae	21	2017905	72273	Streptococcus agalactiae	98.6616	81.5038
2418	K58591	Streptococcus agalactiae	53	2095989	72273	Streptococcus agalactiae	98.5443	81.0931
2419	K58574	Streptococcus agalactiae	41	1985317	72273	Streptococcus agalactiae	98.7493	81.804
2420	K58551	Streptococcus agalactiae	41	1994264	72273	Streptococcus agalactiae	98.7573	81.2983
2421	K58495	Streptococcus agalactiae	52	2095242	72273	Streptococcus agalactiae	98.6141	80.826
2422	K58493	Streptococcus agalactiae	41	2030037	72273	Streptococcus agalactiae	98.6818	79.9697
2423	K58491	Streptococcus agalactiae	41	1996435	72273	Streptococcus agalactiae	98.7645	81.1437
2424	K58489	Streptococcus agalactiae	43	2030207	72273	Streptococcus agalactiae	98.6551	79.8485
2425	K58460	Streptococcus agalactiae	22	2009669	72273	Streptococcus agalactiae	98.4993	82.4773
[truncated: 7,727 more rows]

## Sheet: N_meningitidis_14401
Table S5: ANI results for the genomes analysed
[truncated: 14,403 more rows]

## Sheet: S_pneumoniae_33267
Table S5: ANI results for the genomes analysed
[truncated: 33,269 more rows]

[truncated: 6 more sheets: Haemophilus_NonHi_146, Sp_for_NonGBS_database_463, Neisseria_NonNm_10186, Other_pneumococci_NonSp_729, Other_pneumococci_32, Sp_for_NonGBS_database_686]
